# Supplementary material for: Associations of physical frailty with health outcomes and brain structure in 483 033 middle-aged and older adults: a population-based study from the UK Biobank
Source: Lancet Digit Health. Author manuscript; Available in PMC 2023 Jun 11. (PMC10257912; doi:10.1016/S2589-7500(23)00043-2)
Supplement: 2 [file NIHMS1904457-supplement-2.xlsx]

## Sheet: Cross-sectional association
	Category	Phenotype	Modality	UK Biobank Field ID	Coeff	95% CI lower	95% CI upper	T-value	Cohen's d	Uncorrected P-value	Sample size
1	Cognition	Fluid intelligence	Touchscreen	20016	-0.068	-0.072	-0.063	-27.86	-0.136	1.98236e-170	160712
2		Fluid intelligence (online)	Online follow-up	20191	-0.04	-0.046	-0.035	-14.29	-0.081	2.70249e-46	121483
3		Prospective memory	Touchscreen	20018	-0.147	-0.158	-0.135	-24.21	-0.081	2.74417e-129	165811
4		Reaction time	Touchscreen	20023	0.08	0.078	0.083	56.25	0.161	0	478954
5		Numeric memory	Touchscreen	4282	-0.074	-0.083	-0.065	-15.84	-0.148	2.27362e-56	48974
6		Numeric memory (online)	Online follow-up	20240	-0.035	-0.041	-0.029	-11.22	-0.069	3.20916e-29	109240
7		Trail making_1 (time)	Online follow-up	20156	0.036	0.03	0.042	11.77	0.072	5.95975e-32	102320
8		Trail making_2 (time)	Online follow-up	20157	0.044	0.039	0.05	15.05	0.089	3.7932e-51	102318
9		Trail making_1 (total errors)	Online follow-up	20247	0.013	0.001	0.026	2.05	0.027	0.0403377	25895
10		Trail making_2 (total errors)	Online follow-up	20248	0.01	0	0.02	1.95	0.02	0.0514793	41933
11		Pairs_matching_1 (total errors)	Touchscreen	399-0.1	0.035	0.032	0.038	22.98	0.069	8.15368e-117	483033
12		Pairs_matching_2 (total errors)	Touchscreen	399-0.2	0.013	0.01	0.016	8.73	0.026	2.6146e-18	483033
13		Pairs_matching_1 (time)	Touchscreen	400-0.1	0.066	0.063	0.068	44.66	0.131	0	471211
14		Pairs_matching_2 (time)	Touchscreen	400-0.2	0.032	0.029	0.035	21.67	0.064	4.6469e-104	470197
15		Pairs_matching_1 (total errors)	Online follow-up	20132-0.0	0.015	0.009	0.021	5.1	0.031	3.33035e-07	116514
16		Pairs_matching_2 (total errors)	Online follow-up	20132-0.1	0.013	0.007	0.018	4.14	0.025	3.46621e-05	116514
17		Pairs_matching_3 (total errors)	Online follow-up	20132-0.2	0.015	-0.002	0.031	1.74	0.03	0.0810611	14746
18		Pairs_matching_1 (time)	Online follow-up	20133-0.0	0.023	0.017	0.028	7.73	0.045	1.07733e-14	113311
19		Pairs_matching_2 (time)	Online follow-up	20133-0.1	0.02	0.015	0.026	7.05	0.041	1.75509e-12	112246
20		Pairs_matching_3 (time)	Online follow-up	20133-0.2	0.002	-0.014	0.018	0.23	0.004	0.817733	14614
21		Symbol digit substitution	Online follow-up	20159	-0.047	-0.052	-0.042	-17.27	-0.094	9.24946e-67	116460
22	Lifestyle factors	Length of mobile phone use	Touchscreen	1110	-0.037	-0.04	-0.034	-25.21	-0.074	3.62305e-140	477212
23		Weekly usage of mobile phone in last 3 months	Touchscreen	1120	0.007	0.004	0.01	4.39	0.014	1.13315e-05	405825
24		Hands free device speakerphone use with mobile phone in last 3 month	Touchscreen	1130	-0.013	-0.016	-0.01	-8.23	-0.026	1.94545e-16	407606
25		Difference in mobile phone use compared to two years previously	Touchscreen	1140	0.042	0.036	0.049	12.48	0.023	9.9209e-36	401410
26		Usual side of head for mobile phone use	Touchscreen	1150	0.027	0.02	0.034	7.76	0.015	8.48773e-15	380631
27		Sleep duration	Touchscreen	1160	0.231	0.225	0.238	69.6	0.128	0	480438
28		Easy to get up in the morning	Touchscreen	1170	-0.193	-0.196	-0.191	-132.84	-0.394	0	482430
29		Morning or evening person	Touchscreen	1180	0.048	0.045	0.051	29.91	0.096	2.03121e-196	432301
30		Nap during the day	Touchscreen	1190	0.116	0.113	0.118	78.35	0.233	0	482596
31		Insomnia	Touchscreen	1200	0.137	0.134	0.14	91.98	0.276	0	482723
32		Snoring	Touchscreen	1210	0.004	-0.003	0.011	1.16	0.002	0.246803	449468
33		Daytime dozing sleeping	Touchscreen	1220	0.137	0.134	0.14	91.96	0.277	0	481102
34		Sleep trouble start	Online follow-up	20533	0.043	0.023	0.063	4.14	0.024	3.40982e-05	59701
35		Sleep too much	Online follow-up	20534	0.196	0.177	0.216	19.72	0.108	2.94544e-86	59701
36		Sleep trouble end	Online follow-up	20535	-0.045	-0.064	-0.026	-4.62	-0.025	3.84075e-06	59701
37		Sleep any problem	Online follow-up	20517	0.139	0.134	0.145	53.84	0.282	0	154061
38		Ever smoked	Touchscreen	20160	0.023	0.016	0.029	7.09	0.013	1.2956e-12	481518
39		Smoking status	Touchscreen	20116	0.052	0.049	0.055	35.03	0.104	1.72156e-268	481461
40		Current tobacco smoking	Touchscreen	1239	0.056	0.053	0.059	37.58	0.113	0	482807
41		Past tobacco smoking	Touchscreen	1249	0	-0.003	0.003	-0.28	-0.001	0.779439	444415
42		Age first had sexual intercourse	Touchscreen	2139	0.002	-0.002	0.005	0.97	0.003	0.33419	423097
43		Lifetime number of sexual partners	Touchscreen	2149	0.001	-0.003	0.004	0.31	0.001	0.754026	392785
44		Ever had same-sex intercourse	Touchscreen	2159	0.122	0.106	0.139	14.84	0.068	7.74084e-50	435529
45		Lifetime number of same-sex sexual partners	Touchscreen	3659	-0.005	-0.023	0.012	-0.59	-0.01	0.557252	12532
46		Plays computer games	Touchscreen	2237	0.017	0.014	0.02	11.4	0.034	4.39837e-30	482713
47		Light smokers at least 100 smokes in lifetime	Touchscreen	2644	-0.032	-0.044	-0.02	-5.35	-0.018	8.83362e-08	128893
48		Age started smoking in former smokers	Touchscreen	2867	-0.021	-0.027	-0.015	-7.04	-0.043	1.95292e-12	116282
49		Type of tobacco previously smoked	Touchscreen	2877	-0.036	-0.056	-0.016	-3.55	-0.02	0.000390272	116714
50		Number of cigarettes previously smoked daily	Touchscreen	2887	0.081	0.075	0.087	27.03	0.163	2.11788e-160	110749
51		Age stopped smoking	Touchscreen	2897	0.055	0.049	0.061	18.89	0.11	1.92514e-79	116258
52		Ever stopped smoking for 6 months	Touchscreen	2907	0.011	-0.001	0.024	1.78	0.006	0.0747711	115154
53		Number of unsuccessful stop smoking attempts	Touchscreen	2926	0.011	0.004	0.017	3.33	0.022	0.000867314	106250
54		Age started smoking in current smokers	Touchscreen	3436	-0.033	-0.043	-0.022	-6.07	-0.065	1.30495e-09	36706
55		Number of cigarettes currently smoked daily (current cigarette smokers)	Touchscreen	3456	0.108	0.098	0.119	20.12	0.217	1.65676e-89	34189
56		time from waking to first cigarette	Touchscreen	3466	-0.13	-0.141	-0.12	-23.95	-0.263	1.02058e-125	34281
57		Smoking compared to 10 years previous	Touchscreen	3506	-0.06	-0.07	-0.049	-11.12	-0.12	1.09107e-28	37029
58		Smoking smokers in household	Touchscreen	1259	0.024	0.021	0.027	14.92	0.047	2.42408e-50	445267
59		Exposure to tobacco smoke at home	Touchscreen	1269	0.029	0.026	0.032	18.06	0.058	7.13699e-73	436087
60		Exposure to tobacco smoke outside home	Touchscreen	1279	0.038	0.035	0.042	23.29	0.077	6.09552e-120	408101
61		Cooked vegetable intake	Touchscreen	1289	-0.016	-0.019	-0.013	-10.15	-0.031	3.45636e-24	468025
62		Salad raw vegetable intake	Touchscreen	1299	-0.025	-0.028	-0.022	-15.98	-0.05	1.86572e-57	454656
63		Fresh fruit intake	Touchscreen	1309	-0.017	-0.02	-0.014	-11.22	-0.034	3.11597e-29	466048
64		Dried fruit intake	Touchscreen	1319	-0.022	-0.025	-0.019	-14.04	-0.044	8.53463e-45	440086
65		Oily fish intake	Touchscreen	1329	-0.055	-0.058	-0.052	-36.64	-0.11	1.49946e-293	480526
66		Non oily fish intake	Touchscreen	1329	-0.039	-0.042	-0.036	-25.67	-0.078	3.39747e-145	480876
67		Processed meat intake	Touchscreen	1349	0.012	0.009	0.015	8.09	0.023	6.174e-16	482169
68		Poultry intake	Touchscreen	1349	-0.022	-0.025	-0.019	-14.84	-0.045	8.63612e-50	482227
69		Beef intake	Touchscreen	1369	-0.018	-0.021	-0.015	-12.21	-0.036	2.74396e-34	481212
70		Lamb mutton intake	Touchscreen	1379	-0.013	-0.016	-0.01	-8.76	-0.026	1.95345e-18	480153
71		Pork intake	Touchscreen	1389	-0.013	-0.016	-0.01	-8.56	-0.026	1.11345e-17	480335
72		Cheese intake	Touchscreen	1408	-0.046	-0.049	-0.043	-30.44	-0.092	2.59511e-203	470702
73		Bread intake	Touchscreen	1438	-0.005	-0.008	-0.002	-3.57	-0.01	0.00036384	472361
74		Cereal intake	Touchscreen	1458	-0.03	-0.033	-0.027	-19.55	-0.06	4.1288e-85	460272
75		Salt added to food	Touchscreen	1478	0.05	0.047	0.053	33	0.1	1.38772e-238	482996
76		Tea intake	Touchscreen	1488	0.028	0.025	0.031	18.13	0.056	1.92439e-73	467108
77		Hot drink temperature	Touchscreen	1518	0.013	0.01	0.016	8.35	0.026	6.62097e-17	477773
78		Water intake	Touchscreen	1528	0.026	0.023	0.029	15.95	0.052	3.08277e-57	408333
79		Major dietary changes in the last 5 years	Touchscreen	1538	0.298	0.292	0.305	92.92	0.164	0	482153
80		Variation in diet	Touchscreen	1548	0.021	0.018	0.024	13.99	0.042	1.72227e-44	481331
81		Time spend outdoors in summer	Touchscreen	1050	-0.045	-0.048	-0.042	-29.03	-0.089	4.28186e-185	437623
82		Time spent outdoors in winter	Touchscreen	1060	-0.041	-0.045	-0.038	-25.09	-0.083	8.04552e-139	380248
83		Time spent watching television	Touchscreen	1070	0.129	0.126	0.131	88.85	0.259	0	456879
84		Time spent using computer	Touchscreen	1080	0.009	0.005	0.012	5.17	0.017	2.29684e-07	377939
85		Time spent driving	Touchscreen	1090	-0.052	-0.056	-0.049	-29.59	-0.105	4.04811e-192	325858
86		Skin colour	Touchscreen	1717	-0.026	-0.028	-0.023	-20.57	-0.051	5.4128e-94	476698
87		Ease of skin tanning	Touchscreen	1727	0.041	0.038	0.044	27.16	0.083	2.32637e-162	470783
88		Childhood sunburn occasions	Touchscreen	1737	0.005	0.002	0.009	2.94	0.01	0.00329039	365714
89		Facial ageing	Touchscreen	1757	0.043	0.04	0.046	27.55	0.086	7.0179e-167	444593
90		Use of sun protection	Touchscreen	2267	-0.035	-0.038	-0.033	-24.55	-0.071	5.70246e-133	479718
91		Frequency of solarium sunlamp use	Touchscreen	2277	0.003	0	0.006	1.94	0.006	0.0528938	455342
92		Vitamin and mineral supplements	Touchscreen	6155	-0.006	-0.009	-0.003	-3.62	-0.011	0.000299615	481123
93		Mineral and other dietary supplements	Touchscreen	6179	-0.053	-0.06	-0.047	-16.76	-0.029	4.85025e-63	482121
94		Alcohol drinker status	Touchscreen	20117	-0.09	-0.093	-0.087	-60.77	-0.18	0	482606
95		Alcohol intake frequency	Touchscreen	1558	0.134	0.131	0.137	93.7	0.271	0	482712
96		Average weekly red wine intake	Touchscreen	1568	-0.052	-0.056	-0.049	-29.36	-0.104	2.74218e-189	334728
97		Average weekly champagne plus white wine intake	Touchscreen	1578	-0.016	-0.019	-0.012	-8.84	-0.031	9.24789e-19	334482
98		Average weekly beer plus cider intake	Touchscreen	1588	0.023	0.02	0.026	14.65	0.046	1.45155e-48	335396
99		Average weekly spirits intake	Touchscreen	1598	0.047	0.044	0.051	26.67	0.095	1.55895e-156	334226
100		Average weekly fortified wine intake	Touchscreen	1608	0.008	0.005	0.012	4.47	0.016	7.78806e-06	335239
101		Alcohol usually taken with meals	Touchscreen	1618	-0.165	-0.174	-0.155	-33.81	-0.091	5.82529e-250	243763
102		AUDIT Score	Online follow-up	20403, 20405, 20407, 20408, 20409, 20411, 20412, 20413, 20414, 20416	0.019	0.012	0.026	5.34	0.038	9.39961e-08	83144
103		Alcohol Use Disorder	Online follow-up	AUDIT Score >8	0.007	-0.007	0.022	0.99	0.004	0.319836	83144
104		Alcohol intake versus 10 years previously	Touchscreen	1628	0.076	0.073	0.079	48.81	0.152	0	442352
105		Former alcohol drinker	Touchscreen	3731	0.135	0.111	0.158	11.29	0.074	1.73332e-29	37273
106		Average monthly red wine intake	Touchscreen	4407	-0.055	-0.066	-0.045	-10.33	-0.111	5.27874e-25	38671
107		Average monthly champagne plus white wine intake	Touchscreen	4418	-0.033	-0.044	-0.023	-6.16	-0.066	7.13776e-10	38626
108		Average monthly beer plus cider intake	Touchscreen	4429	-0.007	-0.017	0.003	-1.41	-0.014	0.157541	38792
109		Average monthly spirits intake	Touchscreen	4440	0.001	-0.01	0.011	0.14	0.002	0.888408	38615
110		Average monthly fortified wine intake	Touchscreen	4451	-0.001	-0.011	0.01	-0.12	-0.001	0.905342	38819
111		Average monthly intake of other alcoholic drinks	Touchscreen	4462	0.005	-0.006	0.015	0.91	0.01	0.361336	38847
112		Average weekly intake of other alcoholic drinks	Touchscreen	5364	0.029	0.023	0.035	9.24	0.057	2.44462e-20	112989
113	Early-life risks	Breast fed	Touchscreen	1677	-0.068	-0.076	-0.06	-17.04	-0.037	4.64087e-65	370660
114		Bodysize at age=10	Touchscreen	1687	0.115	0.109	0.121	36.85	0.063	6.86721e-297	474429
115		Height at age=10	Touchscreen	1697	0.051	0.045	0.057	16.52	0.028	2.55136e-61	474889
116		Adopted	Touchscreen	1767	0.102	0.079	0.124	8.75	0.056	2.22783e-18	482019
117		Multiple birth	Touchscreen	1777	0.054	0.035	0.074	5.48	0.03	4.37179e-08	475483
118		Maternal smoking	Touchscreen	1787	0.059	0.052	0.066	16.36	0.033	3.86853e-60	417428
119		Age father death	Touchscreen	1807	-0.027	-0.03	-0.023	-15.12	-0.053	1.33206e-51	353466
120		Age mother death	Touchscreen	3526	-0.03	-0.034	-0.026	-15.6	-0.06	7.16626e-55	281193
121		Death of close relatives	Touchscreen	4501	0.046	0.035	0.058	7.8	0.026	6.17772e-15	157429
122		Birth weight	Interview	20022	-0.055	-0.059	-0.051	-27.51	-0.111	2.26532e-166	268703
123	Physical health	Overall health rating	Touchscreen	2178	0.317	0.314	0.319	232.17	0.668	0	481088
124		Long standing illness, disability or infirmity	Touchscreen	2188	0.535	0.528	0.542	151.88	0.295	0	471781
125		Falls in the last year	Touchscreen	2296	0.168	0.165	0.171	112.56	0.34	0	482072
126		Leg pain on walking	Touchscreen	4728	0.493	0.481	0.505	79.93	0.272	0	164928
127		Leg pain when standing still or sitting	Touchscreen	5452	0.351	0.326	0.376	27.11	0.193	3.48761e-160	35982
128		Leg pain in calf/calves	Touchscreen	5463	0.315	0.292	0.338	26.52	0.174	1.55447e-153	36416
129		Leg pain when walking uphill or hurrying	Touchscreen	5474	0.539	0.509	0.569	35.76	0.297	3.03307e-275	35957
130		Leg pain when walking normally	Touchscreen	5485	0.489	0.464	0.513	38.75	0.269	7.50979781678695e-322	36304
131		Leg pain when walking ever disappears while walking	Touchscreen	5496	-0.452	-0.487	-0.418	-25.59	-0.249	4.94515e-142	19476
132		Leg pain on walking effect of standing still	Touchscreen	5518	0.325	0.3	0.349	26.12	0.179	7.8677e-149	32124
133		Surgery on leg arteries other than for varicose veins	Touchscreen	5529	0.225	0.174	0.276	8.63	0.124	6.35658e-18	37174
134		Surgery amputation of toe or leg	Touchscreen	5540	0.241	0.153	0.329	5.37	0.133	8.13546e-08	37126
135		Ever pain last month	Touchscreen	6159	0.314	0.307	0.321	89.39	0.173	0	482328
136		Headaches for 3 months	Touchscreen	3799	0.145	0.131	0.159	20.76	0.08	1.51233e-95	96718
137		Neck shoulder pain for 3 months	Touchscreen	3404	0.248	0.234	0.263	32.8	0.137	6.85156e-235	110635
138		Back pain for 3 months	Touchscreen	3571	0.289	0.274	0.303	39.44	0.159	0	122985
139		Knee pain for 3 months	Touchscreen	3773	0.274	0.256	0.293	29.61	0.151	7.09207e-192	102474
140		Ever vascular heart problem diagnosed	Touchscreen	6150	0.194	0.187	0.201	56.04	0.107	0	482219
141		Age high blood pressure diagnosed	Touchscreen	2966	-0.027	-0.032	-0.022	-10.55	-0.054	5.00165e-26	116115
142		Blood clot problem diagnosed	Touchscreen	6152	0.124	0.117	0.13	38.33	0.068	6.5019038992708e-321	482391
143		Age hay fever, rhinitis or eczema diagnosed	Touchscreen	3761	0.022	0.015	0.028	6.71	0.043	1.97768e-11	97212
144		Diabetes diagnosed by doctor	Touchscreen	2443	0.349	0.337	0.36	60.65	0.192	0	481826
145		Cancer diagnosed by doctor	Touchscreen	2453	0.12	0.109	0.13	22.25	0.066	1.1889e-109	481645
146		Fractured broken bones in last 5 years	Touchscreen	2463	0.116	0.106	0.125	23.56	0.064	1.04976e-122	480632
147		Other serious medical condition diagnosed by doctor	Touchscreen	2473	0.409	0.402	0.416	114.11	0.226	0	474444
148		Medication for pain relief, constipation or heartburn	Touchscreen	6154	0.271	0.265	0.278	83.76	0.15	0	478026
149		Diastolic blood pressure (automated reading)	Physical measure	4079	-0.08	-0.083	-0.077	-53.36	-0.16	0	442198
150		Systolic blood pressure (automated reading)	Physical measure	4080	-0.073	-0.076	-0.07	-50.09	-0.146	0	442186
151		Pulse rate (automated reading)	Physical measure	102	0.048	0.045	0.051	31.06	0.096	1.61854e-211	442198
152		Pulse rate (arterial stiffness)	Physical measure	4194	0.043	0.038	0.048	16.74	0.086	7.48523e-63	164681
153		Pulse wave Arterial Stiffness Index	Physical measure	21021	0.01	0.005	0.015	3.75	0.019	0.000176589	164680
154		Pulse wave Reflection Index	Physical measure	4195	-0.002	-0.008	0.003	-0.93	-0.005	0.351601	164603
155		Pulse wave peak to peak time	Physical measure	4196	-0.014	-0.019	-0.009	-5.46	-0.028	4.70899e-08	164592
156		Body fat percentage	Physical measure	23099	0.011	0.01	0.012	18.41	0.021	1.2122e-75	476074
157		Whole body fat mass	Physical measure	23100	0.003	0.002	0.005	6.08	0.007	1.18422e-09	475539
158		Whole body fat free mass	Physical measure	23101	-0.051	-0.053	-0.05	-81.91	-0.103	0	476295
159		Whole body water mass	Physical measure	23102	-0.051	-0.053	-0.05	-81.61	-0.103	0	476337
160		Impedance of whole body	Physical measure	23106	0.044	0.042	0.046	50.06	0.088	0	476286
161		Impedance of leg (right)	Physical measure	23107	0.025	0.023	0.027	22.9	0.05	4.9706e-116	476313
162		Impedance of leg (left)	Physical measure	23108	0.022	0.02	0.024	20.38	0.045	2.99078e-92	476307
163		Impedance of arm (right)	Physical measure	23109	0.057	0.055	0.059	64.24	0.114	0	476275
164		Impedance of arm (left)	Physical measure	23110	0.052	0.051	0.054	59.77	0.105	0	476299
165		Leg fat percentage (right)	Physical measure	23111	0.005	0.004	0.006	12.32	0.01	7.48735e-35	476301
166		Leg fat mass (right)	Physical measure	23112	0.01	0.009	0.011	19.97	0.02	1.04673e-88	476294
167		Leg fat free mass (right)	Physical measure	23113	-0.037	-0.039	-0.036	-58.23	-0.075	0	476282
168		Leg predicted mass (right)	Physical measure	23114	-0.037	-0.038	-0.035	-58.09	-0.073	0	476282
169		Leg fat percentage (left)	Physical measure	23115	0.004	0.003	0.005	10.64	0.008	1.8744e-26	476272
170		Leg fat mass (left)	Physical measure	23116	0.009	0.008	0.01	19.39	0.018	9.68528e-84	476267
171		Leg fat free mass (left)	Physical measure	23117	-0.037	-0.038	-0.035	-59.31	-0.073	0	476248
172		Leg predicted mass (left)	Physical measure	23118	-0.036	-0.037	-0.035	-59.2	-0.072	0	476242
173		Arm fat percentage (right)	Physical measure	23119	0.032	0.031	0.033	63.73	0.063	0	476230
174		Arm fat mass (right)	Physical measure	23120	0.028	0.026	0.029	47.69	0.055	0	476196
175		Arm fat free mass (right)	Physical measure	23121	-0.056	-0.057	-0.055	-90.38	-0.112	0	476192
176		Arm predicted mass (right)	Physical measure	23122	-0.055	-0.056	-0.054	-90.13	-0.111	0	476184
177		Arm fat percentage (left)	Physical measure	23123	0.029	0.028	0.03	59.51	0.057	0	476162
178		Arm fat mass (left)	Physical measure	23124	0.029	0.027	0.03	47.54	0.057	0	476120
179		Arm fat free mass (left)	Physical measure	23125	-0.053	-0.054	-0.052	-83.51	-0.106	0	476105
180		Arm predicted mass (left)	Physical measure	23126	-0.053	-0.054	-0.051	-83.95	-0.106	0	476086
181		Trunk fat percentage	Physical measure	23127	0.007	0.005	0.009	8.02	0.014	1.03593e-15	476043
182		Trunk fat mass	Physical measure	23128	-0.007	-0.009	-0.006	-9.8	-0.015	1.16463e-22	476017
183		Trunk fat free mass	Physical measure	23129	-0.059	-0.06	-0.058	-85.49	-0.118	0	475934
184		Trunk predicted mass	Physical measure	23130	-0.058	-0.059	-0.057	-85.12	-0.116	0	475885
185	Mental health	Frequency of family/friends visit	Touchscreen	1031	0.046	0.043	0.049	31.16	0.093	6.01414e-213	480669
186		Neuroticism	Touchscreen	1920, 1930, 1940, 1950, 1960, 1970, 1980, 1990, 2000, 2010, 2020, 2030	0.196	0.193	0.199	120.32	0.4	0	389668
187		Loneliness	Touchscreen	2020	0.352	0.345	0.359	96.27	0.194	0	475367
188		Depressive symptoms (current, PHQ4)	Touchscreen	2050, 2060, 2070, 2080	0.29	0.287	0.293	194.19	0.607	0	442740	The item 'exhaustion' (Field ID 2080) was excluded from PHQ-4, as it is a component of physical frailty.
189		Broad depression	Touchscreen	2090	0.269	0.263	0.276	82.95	0.149	0	479912
190		Able to confide	Touchscreen	2110	-0.082	-0.085	-0.079	-53.22	-0.164	0	467446
191		Happiness	Touchscreen	4526	0.16	0.155	0.165	62.25	0.323	0	165736
192		Work/job satisfaction	Touchscreen	4537	0.105	0.1	0.11	43.2	0.211	0	165650
193		Health satisfaction	Touchscreen	4548	0.278	0.274	0.283	115.41	0.58	0	165814
194		Family relationship satisfaction	Touchscreen	4559	0.099	0.094	0.104	38.35	0.2	2.17784136686821e-320	164954
195		Friendships satisfaction	Touchscreen	4570	0.088	0.083	0.093	33.96	0.176	6.66052e-252	164541
196		Financial situation satisfaction	Touchscreen	4581	0.143	0.138	0.148	57.58	0.288	0	165490
197		Ever depressed for a whole week	Touchscreen	4598	0.185	0.174	0.196	33.52	0.102	1.53534e-245	162896
198		Longest period of depression	Touchscreen	4609	0.079	0.071	0.087	19.6	0.158	2.51096e-85	69873
199		Number of depression episodes	Touchscreen	4620	0.066	0.058	0.075	15.68	0.133	2.60977e-55	62716
200		Ever unenthusiastic/disinterested for a whole week	Touchscreen	4631	0.28	0.269	0.291	50.04	0.154	0	159120
201		Ever manic/hyper for 2 days	Touchscreen	4642	0.27	0.251	0.288	28.61	0.149	1.53478e-179	161812
202		Ever highly irritable/argumentative for 2 days	Touchscreen	4653	0.261	0.248	0.273	40.79	0.144	0	162436
203		Longest period of unenthusiasm / disinterest	Touchscreen	5375	0.079	0.069	0.089	15.75	0.159	8.97849e-56	44721
204		Number of unenthusiastic/disinterested episodes	Touchscreen	5386	0.084	0.074	0.094	16.14	0.169	2.0136e-58	41559
205		Length of longest manic/irritable episode	Touchscreen	5663	0.077	0.065	0.09	12.19	0.155	4.37279e-34	28010
206		Severity of manic/irritable episodes	Touchscreen	5674	0.283	0.257	0.31	21.07	0.156	7.73577e-98	30270
207		Stressful life event in last 2 years	Touchscreen	6145	0.194	0.187	0.2	61.47	0.107	0	480628
208		Manic/hyper symptoms	Touchscreen	6156	0.038	0.013	0.062	3.03	0.021	0.00243429	34700
209		Leisure or social activities	Touchscreen	6160	-0.197	-0.203	-0.191	-60.78	-0.109	0	481899
210		Probable depression	Touchscreen	20126	0.25	0.237	0.264	36.94	0.138	4.67602e-297	119474
211		Addiction ever (self-reported)	Online follow-up	20401	0.175	0.155	0.194	17.45	0.096	3.8967e-68	152667
212		Tense, sore, or aching muscles during worst period of anxiety	Online follow-up	20417	0.26	0.239	0.281	24.52	0.143	6.6037e-132	43565
213		Impact on normal roles during worst period of anxiety	Online follow-up	20418	0.096	0.087	0.105	20.26	0.193	7.56656e-91	47715
214		Difficulty concentrating during worst period of anxiety	Online follow-up	20419	0.188	0.163	0.213	14.92	0.104	3.32785e-50	45613
215		Longest period spent worried or anxious	Online follow-up	20420	0.074	0.062	0.085	12.78	0.148	2.68604e-37	32226
216		Ever felt worried, tense, or anxious for most of a month or longer	Online follow-up	20421	0.195	0.183	0.206	32.42	0.107	8.8038e-230	144207
217		More irritable than usual during worst period of anxiety	Online follow-up	20422	0.1	0.077	0.123	8.46	0.055	2.72432e-17	43724
218		Keyed up or on edge during worst period of anxiety	Online follow-up	20423	0.09	0.065	0.115	7.11	0.05	1.14891e-12	45477
219		Ever worried more than most people would in similar situation	Online follow-up	20425	0.236	0.224	0.249	37.02	0.13	1.86052e-298	129495
220		Restless during period of worst anxiety	Online follow-up	20426	0.073	0.052	0.093	6.94	0.04	3.84239e-12	44279
221		Frequent trouble falling or staying asleep during worst period of anxiety	Online follow-up	20427	0.071	0.045	0.097	5.34	0.039	9.54356e-08	46531
222		Professional informed about anxiety	Online follow-up	20428	0.172	0.152	0.192	16.56	0.095	2.00093e-61	47511
223		Depression age onset	Online follow-up	20433	-0.045	-0.052	-0.038	-12.67	-0.09	9.30289e-37	79741
224		Depression age last episode	Online follow-up	20434	0.072	0.065	0.079	20.12	0.144	8.80218e-90	77422
225		Difficulty concentrating during worst depression	Online follow-up	20435	0.149	0.13	0.169	14.95	0.082	1.75328e-50	76920
226		CIDI depression	Online follow-up	20435 20436 20437 20441 20446 20449 20450 20532 20536	0.109	0.085	0.102	21.46	0.187	1.04864e-101	51985
227		CIDI depression status	Online follow-up	20435 20436 20437 20441 20446 20449 20450 20532 20536	0.216	0.177	0.23	14.96	0.112	1.67242e-50	51985
228		Worried most days during period of worst anxiety	Online follow-up	20438	0.094	0.087	0.101	26.67	0.189	4.73067e-156	85836
229		Frequency of depressed days during worst episode of depression	Online follow-up	20439	0.049	0.042	0.056	13.72	0.097	8.30495e-43	84487
230		Impact on normal roles during worst period of depression	Online follow-up	20440	0.087	0.08	0.094	24.85	0.174	8.36918e-136	87027
231		Recurrent depression	Online follow-up	20442	0.018	0.011	0.026	4.68	0.037	2.93486e-06	70225
232		Depression possibly related to childbirth	Online follow-up	20445	0.057	0.03	0.084	4.18	0.031	2.85969e-05	50106
233		Depression possibly related to stressful or traumatic event	Online follow-up	20447	-0.073	-0.089	-0.058	-9.14	-0.041	6.23105e-20	86911
234		Professional informed about depression	Online follow-up	20448	0.193	0.177	0.209	24.25	0.106	1.59338e-129	86839
235		Ever taken cannabis	Online follow-up	20453	0.002	-0.003	0.007	0.91	0.005	0.360292	154163
236		Maximum frequency of taking cannabis	Online follow-up	20454	0.04	0.029	0.051	7.17	0.08	7.80651e-13	33098
237		Age when last took cannabis	Online follow-up	20455	0.035	0.025	0.046	6.44	0.071	1.1775e-10	34142
238		General happiness	Online follow-up	20458	0.122	0.117	0.127	46.84	0.246	0	153515
239		General happiness with own health	Online follow-up	20459	0.2	0.195	0.205	78.82	0.408	0	153991
240		Belief that own life is meaningful	Online follow-up	20460	-0.107	-0.112	-0.102	-40.29	-0.216	0	150756
241		Unusual experience ever	Online follow-up	20463 20468 20471 20474	0.236	0.216	0.256	22.83	0.13	3.68819e-115	154328
242		Not worth living	Online follow-up	20479	0.116	0.111	0.121	44.74	0.234	0	153360
243		Self harm ever	Online follow-up	20480	0.28	0.259	0.302	25.68	0.154	3.64652e-145	153934
244		Ever contemplated self-harm	Online follow-up	20485	0.1	0.095	0.105	38.54	0.201	0	153777
245		Contemplated self-harm in past year	Online follow-up	20486	0.236	0.203	0.268	14.22	0.13	1.1194e-45	22548
246		Trauma (childhood)	Online follow-up	20487 20488 20489 20490 20491	0.005	0	0.01	1.86	0.01	0.0631976	150803
247		Longest period of mania or irritability	Online follow-up	20492	0.051	0.04	0.062	9.38	0.102	7.09719e-21	36875
248		Bipolar disorder (type I)	Online follow-up	20493	0.197	0.174	0.22	16.64	0.109	6.54253e-62	35420
249		PTSD symptom	Online follow-up	20494 20495 20496 20497 20498 20508	0.177	0.169	0.184	46.02	0.359	0	69086
250		PTSD status	Online follow-up	20494 20495 20496 20497 20498 20508	0.403	0.374	0.432	27.01	0.222	6.89402e-160	69086
251		Sum of psychiatric conditions	Online follow-up	20499	0.22	0.209	0.231	39.54	0.121	0	153866
252		Ever suffered mental distress preventing usual activities	Online follow-up	20500	0.239	0.228	0.25	42.06	0.132	0	152303
253		Ever had period of mania / excitability	Online follow-up	20501	0.227	0.205	0.249	20.08	0.125	1.46211e-89	150764
254		Ever had period extreme irritability	Online follow-up	20502	0.178	0.166	0.189	29.93	0.098	2.87994e-196	149595
255		General anxiety disorder Severity	Online follow-up	20505 20506 20509 20512 20515 20516 20520	0.148	0.143	0.153	57.12	0.3	0	152207
256		General anxiety disorder ever (GAD>=10)	Online follow-up	20505 20506 20509 20512 20515 20516 20520	0.4	0.38	0.42	38.87	0.22	0	152207
257		PHQ9 Severity	Online follow-up	20507 20508 20510 20511 20513 20514 20517 20518 20519	0.202	0.193	0.203	77.6	0.404	0	151640	The item 'exhaustion' (Field ID 20519) was excluded from PHQ-9, as it is similar to the 'exhaustion' component of physical frailty.
258		Trauma (adult)	Online follow-up	20521 20522 20523 20524 20525	-0.005	-0.01	0	-1.93	-0.01	0.0541723	148182
259		Trauma (catastrophic)	Online follow-up	20526 20527 20528 20529 20530 20531	0.055	0.049	0.06	20.73	0.109	2.747e-95	151433
260		Frequency of difficulty controlling worry during worst period of anxiety	Online follow-up	20537	0.08	0.071	0.089	16.76	0.16	6.72335e-63	47246
261		Worried most days during period of worst anxiety	Online follow-up	20538	0.134	0.102	0.166	8.19	0.074	2.57138e-16	46052
262		Frequency of inability to stop worrying during worst period of anxiety	Online follow-up	20539	0.076	0.067	0.085	15.97	0.152	3.02597e-57	47386
263		Multiple worries during worst period of anxiety	Online follow-up	20540	0.2	0.176	0.225	15.89	0.11	1.09489e-56	45815
264		Difficulty stopping worrying during worst period of anxiety	Online follow-up	20541	0.116	0.073	0.158	5.35	0.064	9.01662e-08	46436
265		Stronger worrying (than other people) during period of worst anxiety	Online follow-up	20542	0.167	0.135	0.199	10.18	0.092	2.60221e-24	32841
266		Number of things worried about during worst period of anxiety	Online follow-up	20543	0.193	0.173	0.214	18.72	0.107	6.09133e-78	46462
267	Biochemistry markers	Albumin	Biological samples	30600	-0.064	-0.067	-0.061	-40.51	-0.129	0	417233
268		Alkaline phosphatase	Biological samples	30610	0.06	0.057	0.063	39.56	0.12	0	454449
269		Alanine aminotransferase	Biological samples	30620	-0.037	-0.04	-0.034	-26.45	-0.074	4.80384e-154	452339
270		Apolipoprotein A	Biological samples	30630	-0.062	-0.064	-0.059	-42.71	-0.123	0	415057
271		Apolipoprotein B	Biological samples	30640	-0.071	-0.074	-0.068	-45.66	-0.143	0	453655
272		Aspartate aminotransferase	Biological samples	30650	-0.04	-0.043	-0.037	-26.59	-0.08	1.1875e-155	451323
273		Direct bilirubin	Biological samples	30660	0.002	-0.001	0.005	1.15	0.004	0.248661	384788
274		Creatinine	Biological samples	30670	-0.003	-0.006	0	-1.75	-0.005	0.0809119	454214
275		Calcium	Biological samples	30680	-0.03	-0.033	-0.027	-18.43	-0.06	8.04262e-76	416545
276		Cholesterol	Biological samples	30690	-0.093	-0.096	-0.09	-60.65	-0.187	0	455754
277		Creatinine	Biological samples	30700	-0.042	-0.044	-0.039	-33.3	-0.083	7.56625e-243	454720
278		C-reactive protein	Biological samples	30710	0.068	0.065	0.071	49.07	0.136	0	450028
279		Cystatin C	Biological samples	30720	0.099	0.096	0.101	72.77	0.198	0	453960
280		Gamma glutamyltransferase	Biological samples	30730	0.022	0.019	0.025	15.6	0.044	7.45079e-55	451615
281		Glucose	Biological samples	30740	0.024	0.021	0.027	14.91	0.048	3.04515e-50	412542
282		Glycated haemoglobin (HbA1c)	Biological samples	30750	0.059	0.056	0.061	40.1	0.117	0	448196
283		HDL cholesterol	Biological samples	30760	-0.055	-0.057	-0.052	-40.04	-0.11	0	416706
284		IGF-1	Biological samples	30770	-0.041	-0.044	-0.038	-27.42	-0.083	2.45919e-165	452895
285		LDL direct	Biological samples	30780	-0.087	-0.09	-0.084	-55.97	-0.175	0	454904
286		Lipoprotein A	Biological samples	30790	-0.002	-0.005	0.002	-0.95	-0.003	0.342216	364721
287		Oestradiol	Biological samples	30800	0.001	-0.005	0.008	0.41	0.003	0.682238	73967
288		Phosphate	Biological samples	30810	0.033	0.03	0.037	21.31	0.067	1.00186e-100	416672
289		Rheumatoid factor	Biological samples	30820	0.039	0.028	0.049	7.27	0.077	3.52907e-13	39656
290		SHBG	Biological samples	30830	0.017	0.014	0.02	12.51	0.034	6.89507e-36	410811
291		Total bilirubin	Biological samples	30840	-0.043	-0.046	-0.04	-28.39	-0.085	3.92076e-177	449706
292		Testosterone	Biological samples	30850	-0.031	-0.036	-0.027	-14.35	-0.063	1.17719e-46	206348
293		Total protein	Biological samples	30860	-0.027	-0.03	-0.023	-16.48	-0.053	5.1323e-61	416687
294		Triglycerides	Biological samples	30870	0	-0.003	0.003	0.14	0	0.889042	452381
295		Urate	Biological samples	30880	-0.012	-0.015	-0.01	-10.04	-0.025	1.01168e-23	455151
296		Vitamin D	Biological samples	30890	-0.084	-0.087	-0.081	-55.67	-0.168	0	435120
297	Environment	Nitrogen dioxide air pollution; 2010	Environment exposure	24003	0.029	0.027	0.032	23.16	0.058	1.27926e-118	474881
298		Nitrogen oxides air pollution; 2010	Environment exposure	24004	0.03	0.028	0.033	22.63	0.06	2.53674e-113	473454
299		Particulate matter air pollution (pm10); 2010	Environment exposure	24005	0.021	0.018	0.024	13.6	0.041	4.24137e-42	442712
300		Particulate matter air pollution (pm2.5); 2010	Environment exposure	24006	0.032	0.029	0.034	23.05	0.064	1.79646e-117	442379
301		Particulate matter air pollution (pm2.5) absorbance; 2010	Environment exposure	24007	0.02	0.017	0.022	15.08	0.039	2.20852e-51	440983
302		Particulate matter air pollution 2.5-10um; 2010	Environment exposure	24008	0.008	0.005	0.011	5.41	0.017	6.26043e-08	442786
303		Traffic intensity on the nearest road	Environment exposure	24009	0.017	0.006	0.029	2.95	0.035	0.00318157	29050
304		Inverse distance to the nearest road	Environment exposure	24010	0.001	-0.002	0.004	0.57	0.002	0.566631	471900
305		Traffic intensity on the nearest major road	Environment exposure	24011	0.014	0.011	0.017	9.39	0.029	6.01614e-21	468369
306		Inverse distance to the nearest major road	Environment exposure	24012	0.005	0.002	0.008	3.22	0.01	0.0012776	445909
307		Total traffic load on major roads	Environment exposure	24013	0.012	0.004	0.02	2.87	0.023	0.0040964	66385
308		Close to major road	Environment exposure	24014	0	-0.012	0.011	-0.05	0	0.963471	476005
309		Sum of road length of major roads within 100m	Environment exposure	24015	0.002	-0.006	0.01	0.49	0.004	0.626104	70748
310		Nitrogen dioxide air pollution; 2005	Environment exposure	24016	0.026	0.024	0.028	23.26	0.052	1.25386e-119	474521
311		Nitrogen dioxide air pollution; 2006	Environment exposure	24017	0.026	0.024	0.028	22.79	0.052	6.69133e-115	474692
312		Nitrogen dioxide air pollution; 2007	Environment exposure	24018	0.024	0.022	0.027	22.79	0.049	6.28716e-115	474638
313		Particulate matter air pollution (pm10); 2007	Environment exposure	24019	0.023	0.021	0.024	24.37	0.045	4.42972e-131	474898
314		Average daytime sound level of noise pollution	Environment exposure	24020	-0.004	-0.007	-0.001	-2.33	-0.007	0.0196373	474352
315		Average evening sound level of noise pollution	Environment exposure	24021	-0.004	-0.007	-0.001	-2.33	-0.007	0.0196001	474354
316		Average night-time sound level of noise pollution	Environment exposure	24022	-0.004	-0.007	-0.001	-2.36	-0.007	0.0185174	474352
317		Greenspace percentage, buffer 1000m	Environment exposure	24500	-0.018	-0.02	-0.015	-13.4	-0.035	6.45296e-41	423248
318		Domestic garden percentage, buffer 1000m	Environment exposure	24501	0.015	0.012	0.018	9.94	0.03	2.71538e-23	423248
319		Water percentage, buffer 1000m	Environment exposure	24502	-0.006	-0.009	-0.003	-3.99	-0.013	6.71478e-05	418641
320		Greenspace percentage, buffer 300m	Environment exposure	24503	-0.013	-0.016	-0.01	-8.98	-0.027	2.77831e-19	423248
321		Domestic garden percentage, buffer 300m	Environment exposure	24504	0.014	0.011	0.018	9.22	0.029	2.88994e-20	423248
322		Water percentage, buffer 300m	Environment exposure	24505	-0.008	-0.011	-0.004	-4.7	-0.015	2.60525e-06	418687
323		Natural environment percentage, buffer 1000m	Environment exposure	24506	-0.021	-0.023	-0.018	-16.98	-0.041	1.1327e-64	478378
324		Natural environment percentage, buffer 300m	Environment exposure	24507	-0.017	-0.02	-0.014	-12.44	-0.034	1.61725e-35	478378
325		Distance (Euclidean) to coast	Environment exposure	24508	0.001	-0.001	0.002	0.97	0.001	0.332787	478378

## Sheet: Control for extended confounds
	Category	Phenotype	UK Biobank Field ID	Coeff	95% CI lower	95% CI upper	T-value	Cohen's d	Uncorrected P-value	Sample size
1	Cognition	Fluid intelligence	20016	-0.047	-0.052	-0.042	-17.91	-0.094	1.24778e-71	140076
2		Fluid intelligence	20191	-0.028	-0.033	-0.022	-9.3	-0.055	1.37347e-20	110407
3		Prospective memory	20018	-0.122	-0.135	-0.108	-18.16	-0.067	1.19199e-73	143409
4		Reaction time	20023	0.069	0.066	0.073	44.83	0.139	0	414040
5		Numeric memory	4282	-0.061	-0.071	-0.052	-12.21	-0.123	3.11492e-34	42525
6		Numeric memory	20240	-0.026	-0.032	-0.019	-7.85	-0.051	4.18062e-15	99614
7		Trail making_1 (time)	20156	0.029	0.022	0.035	8.88	0.057	6.51302e-19	93320
8		Trail making_2 (time)	20157	0.035	0.029	0.041	11.18	0.069	5.47142e-29	93318
9		Trail making_1 (total errors)	20247	0.014	0.001	0.028	2.1	0.029	0.0355947	23358
10		Trail making_2 (total errors)	20248	0.007	-0.004	0.017	1.22	0.013	0.22228	37756
11		Pairs_matching_1 (total errors)	399-01	0.028	0.025	0.032	17.34	0.057	2.54543e-67	416829
12		Pairs_matching_2 (total errors)	399-02	0.011	0.007	0.014	6.45	0.021	1.13681e-10	416829
13		Pairs_matching_1 (time)	400-01	0.052	0.049	0.055	32.5	0.104	2.00636e-231	408783
14		Pairs_matching_2 (time)	400-02	0.024	0.021	0.027	15.21	0.048	3.2814e-52	407980
15		Pairs_matching_1 (total errors)	20132-00	0.013	0.006	0.019	3.96	0.025	7.62663e-05	105975
16		Pairs_matching_2 (total errors)	20132-01	0.011	0.005	0.018	3.55	0.023	0.000388639	105975
17		Pairs_matching_3 (total errors)	20132-02	0.018	0	0.035	1.98	0.035	0.0477761	13530
18		Pairs_matching_1 (time)	20133-00	0.02	0.014	0.026	6.5	0.04	7.97842e-11	103123
19		Pairs_matching_2 (time)	20133-01	0.019	0.013	0.024	6.06	0.037	1.34959e-09	102178
20		Pairs_matching_3 (time)	20133-02	0.007	-0.009	0.024	0.84	0.014	0.401734	13411
21		Symbol digit substitution	20159	-0.036	-0.042	-0.031	-12.77	-0.073	2.69482e-37	105925
22	Lifestyle factors	Length of mobile phone use	1110	-0.019	-0.022	-0.016	-11.98	-0.038	4.64993e-33	413336
23		Weekly usage of mobile phone in last 3 months	1120	0.014	0.011	0.017	8.3	0.028	1.04671e-16	353899
24		Hands free device speakerphone use with mobile phone in last 3 month	1130	-0.009	-0.012	-0.005	-4.99	-0.017	5.9743e-07	354945
25		Difference in mobile phone use compared to two years previously	1140	0.051	0.044	0.058	13.93	0.028	4.11034e-44	349691
26		Usual side of head for mobile phone use	1150	0.023	0.015	0.03	5.97	0.013	2.37789e-09	331165
27		Sleep duration	1160	0.215	0.208	0.223	59.55	0.119	0	415352
28		Easy to get up in the morning	1170	-0.186	-0.189	-0.183	-117.74	-0.378	0	416449
29		Morning or evening person	1180	0.05	0.046	0.053	28.76	0.099	1.2176e-181	375172
30		Nap during the day	1190	0.104	0.101	0.107	65.05	0.209	0	416576
31		Insomnia	1200	0.133	0.13	0.137	82.82	0.269	0	416618
32		Snoring	1210	0.015	0.007	0.022	3.97	0.008	7.30924e-05	389269
33		Daytime dozing sleeping	1220	0.126	0.123	0.129	77.81	0.254	0	415704
34		Sleep trouble start	20533	0.03	0.009	0.051	2.77	0.017	0.00564977	54445
35		Sleep too much	20534	0.177	0.156	0.197	16.78	0.097	5.07069e-63	54445
36		Sleep trouble end	20535	-0.043	-0.063	-0.023	-4.14	-0.024	3.46175e-05	54445
37		Sleep any problem	20517	0.135	0.13	0.141	49.54	0.273	0	139904
38		Ever smoked	20160
39		Smoking status	20116
40		Current tobacco smoking	1239
41		Past tobacco smoking	1249
42		Age first had sexual intercourse	2139	0.003	0	0.006	1.97	0.006	0.0489403	376659
43		Lifetime number of sexual partners	2149	0.001	-0.002	0.005	0.79	0.003	0.431892	350819
44		Ever had same-sex intercourse	2159	0.109	0.092	0.126	12.59	0.06	2.56496e-36	384749
45		Lifetime number of same-sex sexual partners	3669	-0.005	-0.023	0.013	-0.56	-0.01	0.572462	11836
46		Plays computer games	2237	0.015	0.012	0.018	9.06	0.03	1.34454e-19	416663
47		Light smokers at least 100 smokes in lifetime	2644
48		Age started smoking in former smokers	2867
49		Type of tobacco previously smoked	2877
50		Number of cigarettes previously smoked daily	2887
51		Age stopped smoking	2897
52		Ever stopped smoking for 6 months	2907
53		Number of unsuccessful stop smoking attempts	2926
54		Age started smoking in current smokers	3436
55		Number of cigarettes currently smoked daily (current cigarette smokers)	3456
56		time from waking to first cigarette	3466
57		Smoking compared to 10 years previous	3506
58		Smoking smokers in household	1259
59		Exposure to tobacco smoke at home	1269
60		Exposure to tobacco smoke outside home	1279
61		Cooked vegetable intake	1289	-0.016	-0.019	-0.013	-9.64	-0.032	5.3269e-22	405072
62		Salad raw vegetable intake	1299	-0.021	-0.024	-0.018	-12.53	-0.042	5.16614e-36	393488
63		Fresh fruit intake	1309	-0.024	-0.027	-0.02	-14.32	-0.047	1.65069e-46	402444
64		Dried fruit intake	1319	-0.025	-0.028	-0.021	-14.5	-0.05	1.24779e-47	379859
65		Oily fish intake	1329	-0.039	-0.043	-0.036	-24.28	-0.079	4.43256e-130	415182
66		Non oily fish intake	1339	-0.028	-0.031	-0.025	-16.9	-0.056	4.65228e-64	415473
67		Processed meat intake	1349	0.019	0.015	0.022	11.86	0.037	1.84783e-32	416353
68		Poultry intake	1359	-0.008	-0.011	-0.005	-5.06	-0.016	4.25699e-07	416374
69		Beef intake	1369	-0.002	-0.006	0.001	-1.49	-0.005	0.135553	415738
70		Lamb mutton intake	1379	0	-0.003	0.003	0.02	0	0.984055	415059
71		Pork intake	1389	0	-0.003	0.003	-0.06	0	0.951281	415109
72		Cheese intake	1408	-0.033	-0.036	-0.03	-20.16	-0.066	2.21829e-90	407100
73		Bread intake	1438	-0.015	-0.018	-0.012	-9.32	-0.029	1.15639e-20	408910
74		Cereal intake	1458	-0.037	-0.041	-0.034	-22.79	-0.075	6.65432e-115	397426
75		Salt added to food	1478	0.048	0.045	0.052	29.79	0.097	9.08855e-195	416813
76		Tea intake	1488	0.017	0.013	0.02	9.88	0.033	5.20699e-23	402990
77		Hot drink temperature	1518	0.009	0.006	0.012	5.53	0.018	3.23048e-08	412342
78		Water intake	1528	0.023	0.02	0.027	13.13	0.046	2.41798e-39	353068
79		Major dietary changes in the last 5 years	1538	0.285	0.279	0.292	81.84	0.157	0	416353
80		Variation in diet	1548	0.023	0.02	0.026	14.03	0.046	1.08804e-44	415849
81		Time spend outdoors in summer	1050	-0.051	-0.055	-0.048	-31.3	-0.103	8.74911e-215	381569
82		Time spent outdoors in winter	1060	-0.052	-0.056	-0.049	-29.37	-0.104	2.15483e-189	330832
83		Time spent watching television	1070	0.118	0.115	0.121	75.43	0.237	0	394549
84		Time spent using computer	1080	0.017	0.013	0.02	9.22	0.033	3.01944e-20	325085
85		Time spent driving	1090	-0.047	-0.05	-0.043	-24.25	-0.093	8.1308e-130	281462
86		Skin colour	1717	-0.024	-0.026	-0.021	-17.44	-0.048	4.12263e-68	412372
87		Ease of skin tanning	1727	0.036	0.033	0.04	22.21	0.073	3.33416e-109	407893
88		Childhood sunburn occasions	1737	0.008	0.004	0.012	4.18	0.016	2.89061e-05	319100
89		Facial ageing	1757	0.036	0.032	0.039	21	0.071	6.87225e-98	386598
90		Use of sun protection	2267	-0.027	-0.03	-0.024	-16.97	-0.053	1.553e-64	414330
91		Frequency of solarium sunlamp use	2277	0.004	0	0.007	2.24	0.008	0.0252365	393576
92		Vitamin and mineral supplements	6155	-0.003	-0.006	0	-1.97	-0.007	0.049381	415579
93		Mineral and other dietary supplements	6179	-0.044	-0.051	-0.037	-12.72	-0.024	4.42919e-37	416221
94		Alcohol drinker status	20117
95		Alcohol intake frequency	1558
96		Average weekly red wine intake	1568
97		Average weekly champagne plus white wine intake	1578
98		Average weekly beer plus cider intake	1588
99		Average weekly spirits intake	1598
100		Average weekly fortified wine intake	1608
101		Alcohol usually taken with meals	1618
102		AUDIT Score	20403, 20405, 20407, 20408, 20409, 20411, 20412, 20413, 20414, 20416
103		Alcohol Use Disorder	AUDIT Score >8
104		Alcohol intake versus 10 years previously	1628
105		Former alcohol drinker	3731
106		Average monthly red wine intake	4407
107		Average monthly champagne plus white wine intake	4418
108		Average monthly beer plus cider intake	4429
109		Average monthly spirits intake	4440
110		Average monthly fortified wine intake	4451
111		Average monthly intake of other alcoholic drinks	4462
112		Average weekly intake of other alcoholic drinks	5364
113	Early-life risks	Breast fed	1677	-0.063	-0.072	-0.055	-14.77	-0.035	2.22484e-49	323690
114		Bodysize at age=10	1687	0.114	0.107	0.121	33.8	0.063	4.03946e-250	410877
115		Height at age=10	1697	0.054	0.047	0.061	16.14	0.03	1.46888e-58	411265
116		Adopted	1767	0.073	0.048	0.098	5.75	0.04	9.02257e-09	416184
117		Multiple birth	1777	0.037	0.016	0.058	3.38	0.02	0.000733736	410443
118		Maternal smoking	1787	0.07	0.062	0.077	17.99	0.039	2.45124e-72	362267
119		Age father death	1807	-0.023	-0.027	-0.019	-12.11	-0.046	9.55092e-34	301844
120		Age mother death	3526	-0.026	-0.03	-0.022	-12.28	-0.051	1.26007e-34	237914
121		Death of close relatives	4501	0.043	0.03	0.055	6.6	0.023	4.06091e-11	136617
122		Birth weight	20022	-0.053	-0.057	-0.049	-24.5	-0.106	2.19555e-132	236452
123	Physical health	Overall health rating	2178	0.292	0.289	0.295	198.52	0.61	0	415495
124		Long standing illness, disability or infirmity	2188	0.49	0.482	0.497	128.99	0.27	0	408150
125		Falls in the last year	2296	0.158	0.155	0.161	97.58	0.32	0	416272
126		Leg pain on walking	4728	0.452	0.439	0.465	67.54	0.249	0	142676
127		Leg pain when standing still or sitting	5452	0.324	0.296	0.351	22.77	0.178	8.46091e-114	30013
128		Leg pain in calf/calves	5463	0.274	0.248	0.3	20.74	0.151	7.50119e-95	30414
129		Leg pain when walking uphill or hurrying	5474	0.497	0.465	0.529	30.26	0.274	3.65947e-198	30002
130		Leg pain when walking normally	5485	0.458	0.431	0.485	33.09	0.252	5.87026e-236	30297
131		Leg pain when walking ever disappears while walking	5496	-0.447	-0.485	-0.408	-22.53	-0.246	1.14271e-110	16146
132		Leg pain on walking effect of standing still	5518	0.299	0.272	0.326	21.69	0.165	1.95269e-103	26980
133		Surgery on leg arteries other than for varicose veins	5529	0.221	0.163	0.279	7.47	0.122	8.32551e-14	30922
134		Surgery amputation of toe or leg	5540	0.173	0.065	0.28	3.15	0.095	0.00164199	30908
135		Ever pain last month	6159	0.285	0.278	0.293	75.72	0.157	0	416409
136		Headaches for 3 months	3799	0.122	0.107	0.137	15.95	0.067	3.42044e-57	83492
137		Neck shoulder pain for 3 months	3404	0.224	0.208	0.24	27.17	0.124	6.37216e-162	94171
138		Back pain for 3 months	3571	0.264	0.249	0.28	33.18	0.146	3.96068e-240	104621
139		Knee pain for 3 months	3773	0.259	0.239	0.279	25.56	0.143	1.38575e-143	87077
140		Ever vascular heart problem diagnosed	6150	0.191	0.184	0.199	50.7	0.106	0	416324
141		Age high blood pressure diagnosed	2966	-0.025	-0.031	-0.02	-9.17	-0.05	4.795e-20	99982
142		Blood clot problem diagnosed	6152	0.124	0.117	0.131	35.39	0.068	6.75444e-274	416448
143		Age hay fever, rhinitis or eczema diagnosed	3761	0.016	0.009	0.023	4.61	0.032	3.96336e-06	86565
144		Diabetes diagnosed by doctor	2443	0.321	0.309	0.334	50.92	0.177	0	415943
145		Cancer diagnosed by doctor	2453	0.115	0.104	0.127	19.57	0.063	2.76422e-85	415810
146		Fractured broken bones in last 5 years	2463	0.115	0.104	0.125	21.38	0.063	2.09617e-101	414889
147		Other serious medical condition diagnosed by doctor	2473	0.383	0.375	0.39	98.28	0.211	0	410257
148		Medication for pain relief, constipation or heartburn	6154	0.25	0.243	0.257	71.32	0.138	0	413091
149		Diastolic blood pressure (automated reading)	4079	-0.068	-0.071	-0.065	-42.09	-0.136	0	381537
150		Systolic blood pressure (automated reading)	4080	-0.064	-0.067	-0.061	-40.63	-0.128	0	381526
151		Pulse rate (automated reading)	102	0.042	0.039	0.045	24.91	0.084	7.41989e-137	381537
152		Pulse rate	4194	0.035	0.03	0.041	12.75	0.071	3.09198e-37	142293
153		Pulse wave Arterial Stiffness Index	21021	0.009	0.004	0.015	3.39	0.019	0.000698196	142292
154		Pulse wave Reflection Index	4195	-0.003	-0.008	0.003	-1	-0.006	0.319428	142221
155		Pulse wave peak to peak time	4196	-0.012	-0.017	-0.007	-4.37	-0.024	1.24511e-05	142215
156		Body fat percentage	23099	0.013	0.011	0.014	19.89	0.025	5.33698e-88	410996
157		Whole body fat mass	23100	0.005	0.004	0.006	8.32	0.01	8.59936e-17	410534
158		Whole body fat free mass	23101	-0.049	-0.05	-0.047	-71.36	-0.098	0	411192
159		Whole body water mass	23102	-0.049	-0.05	-0.047	-71.17	-0.098	0	411230
160		Impedance of whole body	23106	0.044	0.042	0.046	46.37	0.088	0	411186
161		Impedance of leg (right)	23107	0.026	0.023	0.028	21.9	0.051	3.3329e-106	411207
162		Impedance of leg (left)	23108	0.023	0.02	0.025	19.17	0.045	7.71561e-82	411201
163		Impedance of arm (right)	23109	0.056	0.054	0.058	58.92	0.113	0	411178
164		Impedance of arm (left)	23110	0.052	0.051	0.054	55.75	0.105	0	411194
165		Leg fat percentage (right)	23111	0.006	0.005	0.007	12.67	0.012	8.27663e-37	411196
166		Leg fat mass (right)	23112	0.009	0.008	0.01	17.68	0.019	5.96667e-70	411189
167		Leg fat free mass (right)	23113	-0.035	-0.037	-0.034	-50.7	-0.07	0	411177
168		Leg predicted mass (right)	23114	-0.035	-0.036	-0.033	-50.54	-0.069	0	411177
169		Leg fat percentage (left)	23115	0.004	0.004	0.005	10.5	0.009	8.73475e-26	411169
170		Leg fat mass (left)	23116	0.009	0.008	0.01	16.6	0.017	7.11189e-62	411165
171		Leg fat free mass (left)	23117	-0.034	-0.036	-0.033	-51.11	-0.069	0	411146
172		Leg predicted mass (left)	23118	-0.034	-0.035	-0.032	-51.02	-0.067	0	411140
173		Arm fat percentage (right)	23119	0.031	0.03	0.032	57.28	0.062	0	411129
174		Arm fat mass (right)	23120	0.026	0.025	0.028	41.85	0.053	0	411103
175		Arm fat free mass (right)	23121	-0.053	-0.054	-0.052	-79.07	-0.106	0	411097
176		Arm predicted mass (right)	23122	-0.052	-0.054	-0.051	-78.89	-0.105	0	411091
177		Arm fat percentage (left)	23123	0.028	0.027	0.029	54.28	0.057	0	411072
178		Arm fat mass (left)	23124	0.027	0.026	0.029	41.74	0.055	0	411037
179		Arm fat free mass (left)	23125	-0.051	-0.052	-0.049	-73.38	-0.102	0	411023
180		Arm predicted mass (left)	23126	-0.05	-0.052	-0.049	-73.78	-0.101	0	411006
181		Trunk fat percentage	23127	0.01	0.009	0.012	11.34	0.021	8.7067e-30	410967
182		Trunk fat mass	23128	-0.004	-0.005	-0.002	-4.42	-0.007	9.98822e-06	410944
183		Trunk fat free mass	23129	-0.056	-0.057	-0.054	-74.55	-0.112	0	410871
184		Trunk predicted mass	23130	-0.055	-0.056	-0.054	-74.22	-0.11	0	410827
185	Mental health	Frequency of family/friends visit	1031	0.044	0.041	0.047	27.26	0.088	2.00388e-163	415653
186		Neuroticism	1920, 1930, 1940, 1950,1960,1970, 1980, 1990, 2000, 2010, 2020, 2030	0.187	0.183	0.19	107	0.38	0	343015
187		Loneliness	2020	0.319	0.311	0.326	80.17	0.176	0	411079
188		Depressive symptoms (current, PHQ4)	2050, 2060, 2070, 2080	0.277	0.274	0.28	172.1	0.577	0	386475
189		Broad depression	2090	0.251	0.245	0.258	71.16	0.139	0	414736
190		Able to confide	2110	-0.071	-0.075	-0.068	-43.09	-0.143	0	405757
191		Happiness	4526	0.15	0.144	0.155	54.08	0.303	0	143342
192		Work/job satisfaction	4537	0.094	0.089	0.099	35.92	0.188	2.58345e-281	143352
193		Health satisfaction	4548	0.261	0.256	0.266	100.11	0.541	0	143429
194		Family relationship satisfaction	4559	0.092	0.086	0.097	32.77	0.184	1.04929e-234	142676
195		Friendships satisfaction	4570	0.083	0.077	0.088	29.5	0.166	1.03619e-190	142424
196		Financial situation satisfaction	4581	0.123	0.118	0.128	46.84	0.247	0	143446
197		Ever depressed for a whole week	4598	0.17	0.158	0.182	28.42	0.094	3.94235e-177	141183
198		Longest period of depression	4609	0.074	0.065	0.082	17.19	0.148	4.7469e-66	62232
199		Number of depression episodes	4620	0.062	0.053	0.071	13.69	0.124	1.41789e-42	56140
200		Ever unenthusiastic/disinterested for a whole week	4631	0.253	0.241	0.264	41.7	0.139	0	138302
201		Ever manic/hyper for 2 days	4642	0.233	0.212	0.253	22.63	0.128	3.45601e-113	140382
202		Ever highly irritable/argumentative for 2 days	4653	0.24	0.226	0.253	34.52	0.132	4.98218e-260	140817
203		Longest period of unenthusiasm / disinterest	5375	0.076	0.065	0.086	14.09	0.152	5.27509e-45	40005
204		Number of unenthusiastic/disinterested episodes	5386	0.079	0.068	0.089	14.18	0.158	1.59707e-45	37326
205		Length of longest manic/irritable episode	5663	0.066	0.053	0.08	9.75	0.133	2.051e-22	24744
206		Severity of manic/irritable episodes	5674	0.256	0.227	0.284	17.65	0.141	2.68448e-69	26568
207		Stressful life event in last 2 years	6145	0.183	0.176	0.189	53.35	0.101	0	415526
208		Manic/hyper symptoms	6156	0.015	-0.012	0.041	1.1	0.008	0.270873	30110
209		Leisure or social activities	6160	-0.157	-0.164	-0.15	-44.22	-0.086	0	416219
210		Probable depression	20126	0.238	0.223	0.252	32.53	0.131	5.3768e-231	104022
211		Addiction ever (self-reported)	20401	0.156	0.135	0.177	14.63	0.086	2.06399e-48	138590
212		Tense, sore, or aching muscles during worst period of anxiety	20417	0.234	0.212	0.256	21	0.129	2.12962e-97	39876
213		Impact on normal roles during worst period of anxiety	20418	0.085	0.075	0.095	16.98	0.17	1.74555e-64	43616
214		Difficulty concentrating during worst period of anxiety	20419	0.175	0.149	0.201	13.08	0.096	5.30228e-39	41777
215		Longest period spent worried or anxious	20420	0.06	0.049	0.072	9.99	0.121	1.81563e-23	29758
216		Ever felt worried, tense, or anxious for most of a month or longer	20421	0.181	0.168	0.193	28.54	0.1	1.14942e-178	131360
217		More irritable than usual during worst period of anxiety	20422	0.105	0.08	0.129	8.37	0.058	5.99213e-17	40041
218		Keyed up or on edge during worst period of anxiety	20423	0.087	0.06	0.113	6.48	0.048	9.50297e-11	41621
219		Ever worried more than most people would in similar situation	20425	0.222	0.209	0.235	32.97	0.123	2.66874e-237	117975
220		Restless during period of worst anxiety	20426	0.062	0.041	0.084	5.63	0.034	1.866e-08	40530
221		Frequent trouble falling or staying asleep during worst period of anxiety	20427	0.078	0.05	0.105	5.54	0.043	3.0555e-08	42558
222		Professional informed about anxiety	20428	0.148	0.126	0.169	13.5	0.081	1.83588e-41	43432
223		Depression age onset	20433	-0.042	-0.049	-0.034	-11.13	-0.084	9.68239e-29	72814
224		Depression age last episode	20434	0.068	0.06	0.075	18.01	0.135	2.48807e-72	70876
225		Difficulty concentrating during worst depression	20435	0.139	0.118	0.16	13.1	0.077	3.52551e-39	70181
226		CIDI depression	20435, 20436, 20437, 20441, 20446, 20449, 20450, 20532, 20536	0.098	0.089	0.107	21.51	0.196	3.55304e-102	47679
227		CIDI depression status	20435, 20436, 20437, 20441, 20446, 20449, 20450, 20532, 20536	0.196	0.17	0.221	15.02	0.108	7.10332e-51	47679
228		Worried most days during period of worst anxiety	20438	0.086	0.078	0.093	23.05	0.172	4.00797e-117	78162
229		Frequency of depressed days during worst episode of depression	20439	0.047	0.04	0.055	12.68	0.095	8.09625e-37	76910
230		Impact on normal roles during worst period of depression	20440	0.076	0.069	0.084	20.73	0.153	3.54264e-95	79114
231		Recurrent depression	20442	0.022	0.014	0.03	5.42	0.045	5.83573e-08	64209
232		Depression possibly related to childbirth	20445	0.064	0.035	0.092	4.39	0.035	1.12777e-05	44759
233		Depression possibly related to stressful or traumatic event	20447	-0.073	-0.09	-0.057	-8.68	-0.04	4.07432e-18	79009
234		Professional informed about depression	20448	0.178	0.162	0.195	21.15	0.098	5.64314e-99	78957
235		Ever taken cannabis	20453	0.002	-0.003	0.007	0.78	0.004	0.434289	139977
236		Maximum frequency of taking cannabis	20454	0.022	0.011	0.033	4	0.045	6.34436e-05	31543
237		Age when last took cannabis	20455	0.027	0.016	0.038	4.87	0.054	1.12547e-06	32502
238		General happiness	20458	0.113	0.108	0.119	41.2	0.228	0	139429
239		General happiness with own health	20459	0.188	0.183	0.193	70.37	0.383	0	139847
240		Belief that own life is meaningful	20460	-0.101	-0.107	-0.096	-36.19	-0.203	2.12048e-285	137077
241		Unusual experience ever	20463, 20468, 20471, 20474	0.206	0.184	0.227	18.71	0.113	5.52565e-78	140118
242		Not worth living	20479	0.109	0.104	0.115	39.94	0.22	0	139321
243		Self harm ever	20480	0.253	0.23	0.276	22.03	0.139	2.44273e-107	139787
244		Ever contemplated self-harm	20485	0.094	0.088	0.099	34.24	0.188	7.88577e-256	139661
245		Contemplated self-harm in past year	20486	0.222	0.188	0.256	12.68	0.122	1.02805e-36	20887
246		Trauma (childhood)	20487, 20488, 20489, 20490, 20491	0.007	0.001	0.012	2.43	0.014	0.0149547	137206
247		Longest period of mania or irritability	20492	0.044	0.032	0.055	7.64	0.087	2.2504e-14	33922
248		Bipolar disorder (type I)	20493	0.176	0.152	0.201	14.17	0.097	1.85238e-45	32557
249		PTSD symptom	20494, 20495, 20496, 20497, 20498, 20508	0.164	0.156	0.172	40.6	0.333	0	62639
250		PTSD status	20494, 20495, 20496, 20497, 20498, 20508	0.362	0.331	0.393	22.77	0.2	2.71527e-114	62639
251		Sum of psychiatric conditions	20499	0.207	0.195	0.218	35	0.114	3.58176e-267	139748
252		Ever suffered mental distress preventing usual activities	20500	0.221	0.209	0.232	36.67	0.122	5.67716e-293	138354
253		Ever had period of mania / excitability	20501	0.207	0.184	0.231	17.53	0.114	1.05636e-68	136987
254		Ever had period extreme irritability	20502	0.174	0.162	0.187	27.75	0.096	4.93822e-169	136017
255		General anxiety disorder Severity	20505, 20506, 20509, 20512, 20515, 20516, 20520	0.141	0.136	0.147	51.71	0.286	0	138404
256		General anxiety disorder ever (GAD>=10)	20505, 20506, 20509, 20512, 20515, 20516, 20520	0.371	0.35	0.393	33.77	0.205	6.51552e-249	138404
257		PHQ9 Severity	20507, 20508, 20510, 20511, 20513, 20514, 20517, 20518, 20519	0.188	0.182	0.193	69.69	0.374	0	137914
258		Trauma (adult)	20521, 20522, 20523, 20524, 20525	0.001	-0.004	0.007	0.51	0.003	0.613398	135107
259		Trauma (catastrophic)	20526, 20527, 20528, 20529, 20530, 20531	0.051	0.046	0.057	18.5	0.103	2.63985e-76	137769
260		Frequency of difficulty controlling worry during worst period of anxiety	20537	0.072	0.062	0.082	14.37	0.145	9.59065e-47	43209
261		Worried most days during period of worst anxiety	20538	0.135	0.1	0.169	7.71	0.074	1.32317e-14	42155
262		Frequency of inability to stop worrying during worst period of anxiety	20539	0.068	0.058	0.077	13.48	0.135	2.42331e-41	43329
263		Multiple worries during worst period of anxiety	20540	0.187	0.161	0.213	14.04	0.103	1.0999e-44	41903
264		Difficulty stopping worrying during worst period of anxiety	20541	0.114	0.069	0.159	4.98	0.063	6.44917e-07	42470
265		Stronger worrying (than other people) during period of worst anxiety	20542	0.156	0.122	0.19	9.05	0.086	1.572e-19	30218
266		Number of things worried about during worst period of anxiety	20543	0.177	0.156	0.198	16.25	0.098	3.62411e-59	42496
267	Biochemistry markers	Albumin	30600	-0.054	-0.057	-0.05	-31.3	-0.108	1.01571e-214	360225
268		Alkaline phosphatase	30610	0.042	0.039	0.045	25.72	0.084	9.36808e-146	392526
269		Alanine aminotransferase	30620	-0.028	-0.031	-0.025	-18.76	-0.057	1.8645e-78	390615
270		Apolipoprotein A	30630	-0.028	-0.031	-0.025	-18.71	-0.056	4.63649e-78	358404
271		Apolipoprotein B	30640	-0.068	-0.071	-0.065	-40.37	-0.137	0	391751
272		Aspartate aminotransferase	30650	-0.032	-0.035	-0.029	-19.61	-0.064	1.45214e-85	389774
273		Direct bilirubin	30660	0.011	0.008	0.015	6.33	0.022	2.53313e-10	333746
274		Creatinine	30670	-0.001	-0.005	0.002	-0.91	-0.003	0.362543	392294
275		Calcium	30680	-0.028	-0.031	-0.024	-15.73	-0.056	1.03258e-55	359650
276		Cholesterol	30690	-0.081	-0.084	-0.078	-48.69	-0.162	0	393558
277		Creatinine	30700	-0.042	-0.045	-0.039	-31.09	-0.084	6.86663e-212	392698
278		C-reactive protein	30710	0.058	0.055	0.061	38.86	0.116	0	388697
279		Cystatin C	30720	0.075	0.072	0.077	51.44	0.15	0	392083
280		Gamma glutamyltransferase	30730	0.035	0.032	0.038	23.57	0.071	9.59084e-123	390037
281		Glucose	30740	0.027	0.023	0.03	15.4	0.053	1.68267e-53	356239
282		Glycated haemoglobin (HbA1c)	30750	0.044	0.041	0.047	27.91	0.088	3.0571e-171	387267
283		HDL cholesterol	30760	-0.023	-0.026	-0.021	-16.3	-0.047	1.04612e-59	359782
284		IGF-1	30770	-0.041	-0.044	-0.038	-25.14	-0.082	2.66165e-139	391069
285		LDL direct	30780	-0.083	-0.086	-0.08	-49.22	-0.167	0	392851
286		Lipoprotein A	30790	-0.004	-0.008	0	-2.19	-0.008	0.0288285	314784
287		Oestradiol	30800	0.003	-0.004	0.01	0.9	0.006	0.367132	66034
288		Phosphate	30810	0.031	0.028	0.034	18.13	0.062	1.85364e-73	359740
289		Rheumatoid factor	30820	0.035	0.024	0.046	6.07	0.07	1.27601e-09	33914
290		SHBG	30830	0.009	0.006	0.012	6.24	0.018	4.47584e-10	354663
291		Total bilirubin	30840	-0.027	-0.03	-0.024	-16.82	-0.054	1.80108e-63	388222
292		Testosterone	30850	-0.034	-0.038	-0.029	-14.46	-0.067	2.43099e-47	185518
293		Total protein	30860	-0.024	-0.028	-0.021	-13.98	-0.049	2.23091e-44	359775
294		Triglycerides	30870	-0.01	-0.013	-0.007	-6.57	-0.02	4.89885e-11	390599
295		Urate	30880	0.001	-0.002	0.003	0.41	0.001	0.680309	393047
296		Vitamin D	30890	-0.07	-0.073	-0.067	-42.79	-0.14	0	376235
297	Environment	Nitrogen dioxide air pollution; 2010	24003	0.022	0.02	0.025	16.39	0.045	2.51314e-60	409786
298		Nitrogen oxides air pollution; 2010	24004	0.022	0.019	0.025	15.35	0.044	3.92852e-53	408573
299		Particulate matter air pollution (pm10); 2010	24005	0.013	0.01	0.016	8.03	0.027	9.40784e-16	381339
300		Particulate matter air pollution (pm2.5); 2010	24006	0.023	0.021	0.026	15.69	0.047	1.96653e-55	381065
301		Particulate matter air pollution (pm2.5) absorbance; 2010	24007	0.017	0.014	0.019	11.76	0.033	6.36537e-32	379842
302		Particulate matter air pollution 2.5-10um; 2010	24008	0.006	0.003	0.009	3.58	0.012	0.000343808	381399
303		Traffic intensity on the nearest road	24009	0.011	-0.001	0.024	1.74	0.023	0.0815959	24983
304		Inverse distance to the nearest road	24010	0	-0.003	0.003	-0.09	0	0.929617	407133
305		Traffic intensity on the nearest major road	24011	0.01	0.007	0.014	6.26	0.021	3.96343e-10	404253
306		Inverse distance to the nearest major road	24012	0.004	0.001	0.008	2.66	0.009	0.00785841	384890
307		Total traffic load on major roads	24013	0.011	0.002	0.019	2.44	0.022	0.014828	57155
308		Close to major road	24014	0.001	-0.011	0.014	0.22	0.001	0.827016	410731
309		Sum of road length of major roads within 100m	24015	0	-0.009	0.008	-0.02	0	0.984237	60895
310		Nitrogen dioxide air pollution; 2005	24016	0.02	0.017	0.022	16.31	0.039	9.11781e-60	409422
311		Nitrogen dioxide air pollution; 2006	24017	0.019	0.017	0.022	15.75	0.039	7.63783e-56	409584
312		Nitrogen dioxide air pollution; 2007	24018	0.018	0.016	0.021	15.82	0.037	2.38137e-56	409528
313		Particulate matter air pollution (pm10); 2007	24019	0.018	0.016	0.02	17.62	0.035	1.75883e-69	409788
314		Average daytime sound level of noise pollution	24020	-0.002	-0.005	0.001	-1.3	-0.004	0.194502	409326
315		Average evening sound level of noise pollution	24021	-0.002	-0.005	0.001	-1.3	-0.004	0.195052	409328
316		Average night-time sound level of noise pollution	24022	-0.002	-0.005	0.001	-1.32	-0.004	0.18847	409326
317		Greenspace percentage, buffer 1000m	24500	-0.014	-0.017	-0.011	-9.75	-0.028	1.85174e-22	364230
318		Domestic garden percentage, buffer 1000m	24501	0.009	0.005	0.012	5.25	0.017	1.53796e-07	364230
319		Water percentage, buffer 1000m	24502	-0.004	-0.008	-0.001	-2.48	-0.009	0.0131943	360202
320		Greenspace percentage, buffer 300m	24503	-0.009	-0.012	-0.006	-5.66	-0.018	1.51628e-08	364230
321		Domestic garden percentage, buffer 300m	24504	0.007	0.004	0.01	4.13	0.014	3.65209e-05	364230
322		Water percentage, buffer 300m	24505	-0.003	-0.006	0	-1.73	-0.006	0.0831028	360252
323		Natural environment percentage, buffer 1000m	24506	-0.016	-0.019	-0.014	-12.34	-0.032	5.91263e-35	412716
324		Natural environment percentage, buffer 300m	24507	-0.012	-0.015	-0.009	-8.29	-0.025	1.11741e-16	412716
325		Distance (Euclidean) to coast	24508	0.001	-0.001	0.002	1.25	0.002	0.211324	412716

## Sheet: Associations by gender
				Females							Males
	Category	Phenotype	UK Biobank Field ID	Coeff	95% CI lower	95% CI upper	T-value	Cohen's d	Uncorrected P-value	Sample size	Coeff	95% CI lower	95% CI upper	T-value	Cohen's d	Uncorrected P-value	Sample size
1	Cognition	Fluid intelligence	20016	-0.07	-0.076	-0.063	-20.83	-0.139	3.73763e-96	87595	-0.068	-0.075	-0.061	-19.34	-0.137	3.7538e-83	73117
2		Fluid intelligence	20191	-0.044	-0.051	-0.036	-11.5	-0.087	1.4832e-30	67909	-0.038	-0.047	-0.03	-9.19	-0.077	4.0817e-20	53574
3		Prospective memory	20018	-0.144	-0.16	-0.128	-17.39	-0.079	1.27582e-67	90267	-0.152	-0.169	-0.134	-17.15	-0.084	8.00277e-66	75544
4		Reaction time	20023	0.074	0.07	0.078	37.79	0.148	1.09133858588629e-311	260653	0.088	0.083	0.092	41.66	0.176	0	218301
5		Numeric memory	4282	-0.07	-0.082	-0.057	-10.88	-0.139	1.56807e-27	26736	-0.08	-0.093	-0.067	-11.81	-0.161	4.24792e-32	22238
6		Numeric memory	20240	-0.034	-0.042	-0.026	-8.17	-0.068	3.08195e-16	61039	-0.036	-0.045	-0.027	-7.79	-0.072	6.57485e-15	48201
7		Trail making_1 (time)	20156	0.031	0.022	0.039	7.3	0.061	2.97435e-13	56294	0.045	0.036	0.053	10.04	0.089	1.11434e-23	46026
8		Trail making_2 (time)	20157	0.044	0.036	0.052	10.98	0.088	4.98256e-28	56294	0.046	0.037	0.054	10.64	0.091	2.10659e-26	46024
9		Trail making_1 (total errors)	20247	0.006	-0.01	0.023	0.76	0.013	0.449401	15549	0.028	0.008	0.048	2.8	0.057	0.00515118	10346
10		Trail making_2 (total errors)	20248	0.009	-0.005	0.022	1.29	0.017	0.198556	24241	0.013	-0.002	0.028	1.71	0.026	0.0866519	17692
11		Pairs_matching_1 (total errors)	399-01	0.031	0.027	0.035	15.15	0.062	8.58874e-52	262784	0.038	0.034	0.042	17.27	0.076	8.04823e-67	220249
12		Pairs_matching_2 (total errors)	399-02	0.014	0.01	0.018	6.69	0.028	2.2319e-11	262784	0.011	0.007	0.015	5.05	0.022	4.41749e-07	220249
13		Pairs_matching_1 (time)	400-01	0.059	0.055	0.063	29.54	0.119	2.07224e-191	256709	0.072	0.068	0.076	33.64	0.145	2.08299e-247	214502
14		Pairs_matching_2 (time)	400-02	0.028	0.024	0.032	14.16	0.057	1.79211e-45	256210	0.035	0.031	0.039	16.19	0.07	6.81708e-59	213987
15		Pairs_matching_1 (total errors)	20132-00	0.013	0.005	0.021	3.23	0.026	0.00124469	65192	0.018	0.01	0.027	4.1	0.037	4.15644e-05	51322
16		Pairs_matching_2 (total errors)	20132-01	0.011	0.003	0.019	2.79	0.023	0.00523961	65192	0.014	0.005	0.023	3.13	0.028	0.00173376	51322
17		Pairs_matching_3 (total errors)	20132-02	0.02	-0.002	0.043	1.77	0.041	0.0765073	8153	0.009	-0.015	0.034	0.77	0.019	0.44387	6593
18		Pairs_matching_1 (time)	20133-00	0.016	0.008	0.023	3.96	0.031	7.44874e-05	63522	0.031	0.023	0.04	7.17	0.062	7.55238e-13	49789
19		Pairs_matching_2 (time)	20133-01	0.017	0.009	0.025	4.36	0.034	1.27436e-05	63009	0.023	0.015	0.032	5.43	0.047	5.59949e-08	49237
20		Pairs_matching_3 (time)	20133-02	0.007	-0.015	0.029	0.63	0.014	0.525692	8072	-0.002	-0.025	0.021	-0.14	-0.003	0.886075	6542
21		Symbol digit substitution	20159	-0.046	-0.053	-0.039	-12.64	-0.093	1.39902e-36	65104	-0.049	-0.057	-0.041	-12.22	-0.098	2.64055e-34	51356
22	Lifestyle factors	Length of mobile phone use	1110	-0.022	-0.026	-0.018	-10.93	-0.044	8.43455e-28	259241	-0.049	-0.054	-0.045	-23.1	-0.099	6.21639e-118	217971
23		Weekly usage of mobile phone in last 3 months	1120	0.032	0.028	0.036	14.55	0.064	5.87103e-48	221462	-0.017	-0.021	-0.012	-7.29	-0.033	3.09333e-13	184363
24		Hands free device speakerphone use with mobile phone in last 3 month	1130	0.005	0	0.009	2.07	0.009	0.0385142	222836	-0.022	-0.026	-0.017	-9.07	-0.043	1.23166e-19	184770
25		Difference in mobile phone use compared to two years previously	1140	0.048	0.039	0.057	10.39	0.026	2.90496e-25	219247	0.043	0.033	0.053	8.66	0.024	4.70403e-18	182163
26		Usual side of head for mobile phone use	1150	0.04	0.03	0.049	8.28	0.022	1.24712e-16	209134	0.006	-0.004	0.016	1.18	0.003	0.238318	171497
27		Sleep duration	1160	0.242	0.233	0.251	53	0.133	0	261097	0.221	0.212	0.231	45.73	0.122	0	219341
28		Easy to get up in the morning	1170	-0.202	-0.206	-0.198	-100.8	-0.412	0	262545	-0.182	-0.186	-0.178	-84.66	-0.37	0	219885
29		Morning or evening person	1180	0.056	0.051	0.06	25.77	0.112	2.88598e-146	240757	0.034	0.029	0.038	14.14	0.067	2.39182e-45	191544
30		Nap during the day	1190	0.123	0.119	0.127	60.45	0.249	0	262623	0.109	0.105	0.113	50.73	0.22	0	219973
31		Insomnia	1200	0.131	0.127	0.135	64.01	0.264	0	262682	0.145	0.141	0.149	65.98	0.293	0	220041
32		Snoring	1210	0.051	0.041	0.06	10.64	0.028	1.89301e-26	241625	-0.046	-0.055	-0.036	-9.65	-0.025	4.81354e-22	207843
33		Daytime dozing sleeping	1220	0.134	0.13	0.138	65.6	0.27	0	261854	0.141	0.137	0.146	64.72	0.285	0	219248
34		Sleep trouble start	20533	0.045	0.02	0.07	3.54	0.025	0.000395879	39897	0.042	0.007	0.077	2.36	0.023	0.0181227	19804
35		Sleep too much	20534	0.206	0.182	0.23	16.85	0.114	1.87325e-63	39897	0.171	0.137	0.204	9.94	0.094	3.31753e-23	19804
36		Sleep trouble end	20535	-0.062	-0.086	-0.038	-5.16	-0.034	2.43422e-07	39897	-0.003	-0.036	0.03	-0.19	-0.002	0.850851	19804
37		Sleep any problem	20517	0.141	0.134	0.148	40.35	0.285	0	87125	0.14	0.132	0.147	35.74	0.282	3.53627e-277	66936
38		Ever smoked	20160	0.014	0.005	0.022	3.22	0.008	0.00129798	261983	0.04	0.031	0.05	8.23	0.022	1.84322e-16	219535
39		Smoking status	20116	0.049	0.045	0.053	23.89	0.098	5.92413e-126	261959	0.057	0.053	0.061	26.12	0.114	3.99461e-150	219502
40		Current tobacco smoking	1239	0.058	0.054	0.062	28.25	0.116	2.96393e-175	262654	0.053	0.048	0.057	23.98	0.106	6.36029e-127	220153
41		Past tobacco smoking	1249	0.003	-0.001	0.007	1.42	0.006	0.154716	244276	-0.009	-0.014	-0.005	-4.07	-0.019	4.62445e-05	200139
42		Age first had sexual intercourse	2139	-0.011	-0.015	-0.007	-5.06	-0.021	4.19376e-07	228901	0.007	0.003	0.012	3.26	0.015	0.00112913	194196
43		Lifetime number of sexual partners	2149	0.004	-0.001	0.008	1.73	0.008	0.084009	214898	0.001	-0.003	0.006	0.59	0.003	0.557751	177887
44		Ever had same-sex intercourse	2159	-0.003	-0.029	0.023	-0.21	-0.002	0.835208	235019	0.188	0.168	0.208	18.31	0.103	7.9471e-75	200510
45		Lifetime number of same-sex sexual partners	3669	-0.01	-0.036	0.015	-0.8	-0.021	0.426616	6440	-0.008	-0.034	0.017	-0.64	-0.017	0.520665	6092
46		Plays computer games	2237	0.017	0.013	0.021	8.28	0.034	1.22469e-16	262611	0.015	0.011	0.019	6.89	0.03	5.69293e-12	220102
47		Light smokers at least 100 smokes in lifetime	2644	-0.031	-0.047	-0.015	-3.77	-0.017	0.000165957	70267	-0.022	-0.039	-0.005	-2.53	-0.012	0.0114928	58626
48		Age started smoking in former smokers	2867	-0.02	-0.029	-0.011	-4.49	-0.041	7.09496e-06	53028	-0.025	-0.033	-0.017	-6.09	-0.05	1.1681e-09	63254
49		Type of tobacco previously smoked	2877	-0.022	-0.073	0.028	-0.85	-0.012	0.393077	53283	-0.045	-0.066	-0.023	-4.12	-0.025	3.84768e-05	63431
50		Number of cigarettes previously smoked daily	2887	0.079	0.07	0.088	17.33	0.158	4.32629e-67	52775	0.094	0.085	0.102	22.52	0.188	7.71127e-112	57974
51		Age stopped smoking	2897	0.052	0.043	0.06	12.02	0.103	3.03982e-33	53048	0.057	0.049	0.064	14.38	0.114	8.06244e-47	63210
52		Ever stopped smoking for 6 months	2907	0.007	-0.012	0.025	0.69	0.004	0.487802	52635	0.018	0.001	0.034	2.1	0.01	0.0358795	62519
53		Number of unsuccessful stop smoking attempts	2926	0.017	0.008	0.026	3.51	0.034	0.000441705	48736	0.008	0	0.017	1.86	0.016	0.0630097	57514
54		Age started smoking in current smokers	3436	-0.019	-0.034	-0.004	-2.45	-0.038	0.0143086	17493	-0.044	-0.058	-0.029	-5.87	-0.087	4.48623e-09	19213
55		Number of cigarettes currently smoked daily (current cigarette smokers)	3456	0.125	0.11	0.14	16.36	0.252	9.61302e-60	17491	0.096	0.08	0.111	12.27	0.192	1.8726e-34	16698
56		time from waking to first cigarette	3466	-0.136	-0.151	-0.121	-17.78	-0.275	4.00591e-70	17510	-0.12	-0.136	-0.105	-15.49	-0.242	1.02159e-53	16771
57		Smoking compared to 10 years previous	3506	-0.068	-0.083	-0.052	-8.63	-0.135	6.84249e-18	17675	-0.05	-0.065	-0.036	-6.77	-0.1	1.33647e-11	19354
58		Smoking smokers in household	1259	0.029	0.025	0.033	13.61	0.059	3.77858e-42	244663	0.017	0.012	0.021	7.12	0.033	1.07416e-12	200604
59		Exposure to tobacco smoke at home	1269	0.032	0.027	0.036	14.49	0.063	1.42806e-47	239032	0.025	0.02	0.029	10.57	0.05	4.11519e-26	197055
60		Exposure to tobacco smoke outside home	1279	0.037	0.032	0.041	16.23	0.073	3.23352e-59	221975	0.043	0.038	0.047	17.75	0.085	1.83884e-70	186126
61		Cooked vegetable intake	1289	-0.014	-0.019	-0.01	-6.9	-0.029	5.04941e-12	256245	-0.016	-0.021	-0.012	-7.21	-0.033	5.66966e-13	211780
62		Salad raw vegetable intake	1299	-0.029	-0.033	-0.025	-13.74	-0.058	6.11666e-43	251145	-0.017	-0.022	-0.013	-7.51	-0.035	6.06608e-14	203511
63		Fresh fruit intake	1309	-0.025	-0.029	-0.021	-11.79	-0.049	4.46426e-32	256095	-0.004	-0.009	0	-1.98	-0.009	0.048054	209953
64		Dried fruit intake	1319	-0.03	-0.034	-0.026	-13.85	-0.06	1.26769e-43	239681	-0.01	-0.015	-0.006	-4.35	-0.02	1.34964e-05	200405
65		Oily fish intake	1329	-0.065	-0.069	-0.061	-31.9	-0.131	7.64317e-223	261677	-0.041	-0.045	-0.037	-18.68	-0.082	7.89603e-78	218849
66		Non oily fish intake	1339	-0.043	-0.047	-0.039	-20.7	-0.086	3.85202e-95	261807	-0.033	-0.037	-0.029	-14.85	-0.066	6.83343e-50	219069
67		Processed meat intake	1349	0.013	0.009	0.017	6.37	0.026	1.89987e-10	262350	0.009	0.004	0.013	3.95	0.017	7.70676e-05	219819
68		Poultry intake	1359	-0.014	-0.018	-0.01	-6.8	-0.028	1.01784e-11	262444	-0.035	-0.039	-0.031	-15.82	-0.07	2.57938e-56	219783
69		Beef intake	1369	-0.02	-0.024	-0.016	-9.61	-0.039	7.34262e-22	261888	-0.017	-0.021	-0.012	-7.62	-0.033	2.49249e-14	219324
70		Lamb mutton intake	1379	-0.015	-0.019	-0.011	-7.08	-0.029	1.49567e-12	261406	-0.012	-0.017	-0.008	-5.58	-0.025	2.38965e-08	218747
71		Pork intake	1389	-0.015	-0.019	-0.011	-7.44	-0.031	1.00125e-13	261457	-0.011	-0.015	-0.006	-4.75	-0.021	1.99814e-06	218878
72		Cheese intake	1408	-0.045	-0.049	-0.041	-21.7	-0.09	2.56221e-104	255828	-0.046	-0.05	-0.041	-20.64	-0.091	1.44784e-94	214874
73		Bread intake	1438	-0.005	-0.01	-0.001	-2.58	-0.011	0.00983237	255766	-0.009	-0.013	-0.004	-3.82	-0.017	0.000132754	216595
74		Cereal intake	1458	-0.037	-0.041	-0.033	-17.77	-0.075	1.40965e-70	250433	-0.024	-0.028	-0.019	-10.55	-0.047	5.14192e-26	209839
75		Salt added to food	1478	0.054	0.05	0.058	26.02	0.108	4.30805e-149	262763	0.046	0.041	0.05	20.77	0.092	1.07133e-95	220233
76		Tea intake	1488	0.027	0.023	0.031	12.67	0.053	9.42944e-37	254563	0.029	0.024	0.033	12.66	0.057	1.01882e-36	212545
77		Hot drink temperature	1518	0.008	0.004	0.013	4.06	0.017	4.98563e-05	259931	0.015	0.011	0.02	6.84	0.031	7.76766e-12	217842
78		Water intake	1528	0.014	0.01	0.018	6.42	0.028	1.36643e-10	230295	0.044	0.039	0.049	18.06	0.088	7.86036e-73	178038
79		Major dietary changes in the last 5 years	1538	0.283	0.275	0.292	64.83	0.156	0	262215	0.319	0.31	0.328	67.58	0.176	0	219938
80		Variation in diet	1548	0.02	0.016	0.024	9.77	0.04	1.54027e-22	261978	0.022	0.018	0.027	10.07	0.045	7.78448e-24	219353
81		Time spend outdoors in summer	1050	-0.045	-0.05	-0.041	-21.03	-0.091	4.18992e-98	233860	-0.041	-0.045	-0.036	-18.28	-0.081	1.33195e-74	203763
82		Time spent outdoors in winter	1060	-0.043	-0.048	-0.039	-18.34	-0.087	4.88588e-75	197437	-0.039	-0.043	-0.034	-16.34	-0.078	5.38446e-60	182811
83		Time spent watching television	1070	0.122	0.118	0.126	62.16	0.247	0	247261	0.135	0.131	0.139	63.39	0.272	0	209618
84		Time spent using computer	1080	0.011	0.007	0.016	4.92	0.023	8.76796e-07	196046	0.008	0.004	0.013	3.48	0.017	0.000507374	181893
85		Time spent driving	1090	-0.047	-0.051	-0.042	-18.62	-0.093	2.80256e-77	169631	-0.053	-0.058	-0.048	-20.65	-0.106	1.28613e-94	156227
86		Skin colour	1717	-0.032	-0.036	-0.029	-18.82	-0.064	6.04281e-79	259945	-0.016	-0.02	-0.013	-8.97	-0.033	2.91811e-19	216753
87		Ease of skin tanning	1727	0.043	0.038	0.047	20.38	0.085	2.98386e-92	255696	0.037	0.032	0.041	16.25	0.073	2.53526e-59	215087
88		Childhood sunburn occasions	1737	0.009	0.004	0.013	3.64	0.017	0.000274821	201818	0.001	-0.004	0.006	0.4	0.002	0.688064	163896
89		Facial ageing	1757	0.037	0.033	0.041	17.21	0.075	2.55729e-66	241550	0.052	0.048	0.057	22.88	0.105	9.75871e-116	203043
90		Use of sun protection	2267	-0.03	-0.034	-0.026	-14.78	-0.06	1.98222e-49	260914	-0.043	-0.047	-0.038	-19.57	-0.085	3.49715e-85	218804
91		Frequency of solarium sunlamp use	2277	0.01	0.005	0.014	4.53	0.019	5.9175e-06	247201	-0.006	-0.01	-0.001	-2.45	-0.011	0.0141494	208141
92		Vitamin and mineral supplements	6155	-0.005	-0.009	-0.001	-2.58	-0.011	0.00980945	262075	-0.004	-0.009	0	-1.88	-0.008	0.0597554	219048
93		Mineral and other dietary supplements	6179	-0.05	-0.058	-0.041	-11.53	-0.027	9.02738e-31	262381	-0.05	-0.059	-0.041	-10.53	-0.028	6.16884e-26	219740
94		Alcohol drinker status	20117	-0.091	-0.095	-0.087	-45.09	-0.183	0	262564	-0.086	-0.09	-0.082	-39.71	-0.172	0	220042
95		Alcohol intake frequency	1558	0.135	0.131	0.139	68.5	0.273	0	262625	0.132	0.128	0.137	61.81	0.267	0	220087
96		Average weekly red wine intake	1568	-0.05	-0.055	-0.045	-19.51	-0.101	1.05754e-84	164488	-0.054	-0.059	-0.049	-21.81	-0.108	2.44261e-105	170240
97		Average weekly champagne plus white wine intake	1578	-0.017	-0.022	-0.012	-6.66	-0.034	2.83632e-11	164308	-0.014	-0.019	-0.009	-5.57	-0.028	2.56759e-08	170174
98		Average weekly beer plus cider intake	1588	0.031	0.026	0.036	12.14	0.061	6.92143e-34	164666	0.03	0.025	0.034	12.45	0.06	1.45202e-35	170730
99		Average weekly spirits intake	1598	0.051	0.046	0.056	19.99	0.102	8.25516e-89	164128	0.046	0.042	0.051	18.7	0.093	6.24848e-78	170098
100		Average weekly fortified wine intake	1608	0.007	0.002	0.012	2.75	0.014	0.00591089	164740	0.008	0.003	0.013	3.21	0.016	0.00133994	170499
101		Alcohol usually taken with meals	1618	-0.18	-0.193	-0.166	-25.72	-0.099	1.62631e-145	127785	-0.148	-0.162	-0.135	-21.84	-0.082	1.52517e-105	115978
102		AUDIT Score	20403, 20405, 20407, 20408, 20409, 20411, 20412, 20413, 20414, 20416	0.023	0.012	0.033	4.32	0.046	1.53068e-05	38437	0.019	0.01	0.028	3.96	0.038	7.5312e-05	44707
103		Alcohol Use Disorder	AUDIT Score >8	0.026	0.003	0.049	2.26	0.014	0.0240136	38437	-0.001	-0.02	0.018	-0.1	-0.001	0.920068	44707
104		Alcohol intake versus 10 years previously	1628	0.079	0.075	0.083	36.7	0.159	4.37544e-294	236514	0.075	0.07	0.079	33.16	0.15	1.92113e-240	205838
105		Former alcohol drinker	3731	0.128	0.098	0.157	8.57	0.07	1.05533e-17	23974	0.152	0.112	0.192	7.48	0.084	7.71015e-14	13299
106		Average monthly red wine intake	4407	-0.058	-0.071	-0.045	-8.79	-0.116	1.57345e-18	25974	-0.05	-0.069	-0.032	-5.43	-0.101	5.60614e-08	12697
107		Average monthly champagne plus white wine intake	4418	-0.039	-0.052	-0.026	-5.89	-0.078	4.0054e-09	25934	-0.021	-0.039	-0.003	-2.24	-0.042	0.0250294	12692
108		Average monthly beer plus cider intake	4429	-0.004	-0.017	0.009	-0.63	-0.008	0.53142	26079	-0.007	-0.025	0.011	-0.75	-0.014	0.452935	12713
109		Average monthly spirits intake	4440	-0.004	-0.017	0.009	-0.58	-0.008	0.559844	25935	0.009	-0.01	0.027	0.94	0.017	0.349598	12680
110		Average monthly fortified wine intake	4451	-0.005	-0.018	0.008	-0.77	-0.01	0.440543	26079	0.01	-0.008	0.028	1.08	0.02	0.28227	12740
111		Average monthly intake of other alcoholic drinks	4462	-0.001	-0.014	0.012	-0.17	-0.002	0.867972	26100	0.017	-0.001	0.035	1.81	0.034	0.0700505	12747
112		Average weekly intake of other alcoholic drinks	5364	0.029	0.02	0.037	6.4	0.057	1.59034e-10	55120	0.028	0.02	0.037	6.58	0.057	4.72867e-11	57869
113	Early-life risks	Breast fed	1677	-0.078	-0.088	-0.068	-15.15	-0.043	8.24377e-52	213174	-0.049	-0.061	-0.037	-7.74	-0.027	1.01248e-14	157486
114		Bodysize at age=10	1687	0.105	0.096	0.113	24.63	0.058	9.63727e-134	258848	0.118	0.109	0.127	25.91	0.065	8.57635e-148	215581
115		Height at age=10	1697	0.055	0.047	0.063	13.03	0.03	8.53736e-39	258006	0.045	0.036	0.054	10	0.025	1.48501e-23	216883
116		Adopted	1767	0.092	0.06	0.123	5.66	0.051	1.54438e-08	262364	0.106	0.073	0.138	6.39	0.058	1.64497e-10	219655
117		Multiple birth	1777	0.045	0.018	0.072	3.28	0.025	0.00102816	258833	0.065	0.036	0.093	4.47	0.036	7.88762e-06	216650
118		Maternal smoking	1787	0.074	0.064	0.084	14.98	0.041	9.89395e-51	228593	0.043	0.033	0.053	8.18	0.024	2.86026e-16	188835
119		Age father death	1807	-0.024	-0.029	-0.019	-9.91	-0.048	3.87343e-23	191321	-0.031	-0.036	-0.026	-11.96	-0.061	6.08956e-33	162145
120		Age mother death	3526	-0.028	-0.034	-0.023	-10.91	-0.057	1.0419e-27	152255	-0.032	-0.037	-0.026	-11.37	-0.064	6.39913e-30	128938
121		Death of close relatives	4501	0.052	0.036	0.068	6.33	0.029	2.40421e-10	86105	0.039	0.023	0.056	4.61	0.022	4.0164e-06	71324
122		Birth weight	20022	-0.057	-0.062	-0.052	-21.83	-0.114	1.64263e-105	164070	-0.049	-0.055	-0.043	-15.28	-0.098	1.25486e-52	104633
123	Physical health	Overall health rating	2178	0.327	0.324	0.331	175.53	0.693	0	261747	0.305	0.301	0.309	152.95	0.64	0	219341
124		Long standing illness, disability or infirmity	2188	0.557	0.547	0.566	115.38	0.307	0	256149	0.506	0.496	0.516	98.38	0.279	0	215632
125		Falls in the last year	2296	0.152	0.148	0.156	74.26	0.307	0	262296	0.189	0.184	0.193	86.37	0.384	0	219776
126		Leg pain on walking	4728	0.499	0.482	0.515	59.02	0.275	0	89646	0.485	0.467	0.502	53.98	0.267	0	75282
127		Leg pain when standing still or sitting	5452	0.368	0.334	0.403	20.75	0.203	1.28314e-94	19699	0.33	0.293	0.367	17.5	0.182	5.96218e-68	16283
128		Leg pain in calf/calves	5463	0.276	0.244	0.308	17.1	0.152	4.44035e-65	20000	0.36	0.326	0.394	20.52	0.198	1.86953e-92	16416
129		Leg pain when walking uphill or hurrying	5474	0.532	0.491	0.573	25.68	0.293	4.00341e-143	19664	0.537	0.495	0.58	24.78	0.296	4.26938e-133	16293
130		Leg pain when walking normally	5485	0.505	0.471	0.539	29.5	0.278	3.29529e-187	19858	0.472	0.436	0.509	25.46	0.26	2.9077e-140	16446
131		Leg pain when walking ever disappears while walking	5496	-0.453	-0.5	-0.406	-18.91	-0.25	1.67421e-78	10722	-0.445	-0.496	-0.393	-16.94	-0.245	2.34782e-63	8754
132		Leg pain on walking effect of standing still	5518	0.376	0.342	0.409	21.98	0.207	1.15617e-105	17276	0.27	0.234	0.305	14.85	0.149	1.53317e-49	14848
133		Surgery on leg arteries other than for varicose veins	5529	0.221	0.141	0.301	5.39	0.122	7.11218e-08	20435	0.224	0.159	0.29	6.71	0.124	1.95518e-11	16739
134		Surgery amputation of toe or leg	5540	0.231	0.103	0.358	3.54	0.127	0.000395194	20392	0.25	0.129	0.37	4.05	0.138	5.06291e-05	16734
135		Ever pain last month	6159	0.346	0.337	0.356	70.94	0.191	0	262356	0.275	0.265	0.285	54.67	0.152	0	219972
136		Headaches for 3 months	3799	0.119	0.102	0.136	13.65	0.066	2.31931e-42	61554	0.187	0.164	0.21	16.05	0.103	9.06e-58	35164
137		Neck shoulder pain for 3 months	3404	0.263	0.242	0.283	25.34	0.145	6.51613e-141	62946	0.228	0.206	0.25	20.75	0.126	3.31864e-95	47689
138		Back pain for 3 months	3571	0.302	0.282	0.323	29.09	0.167	6.89458e-185	64752	0.268	0.248	0.288	26.38	0.148	1.65774e-152	58233
139		Knee pain for 3 months	3773	0.301	0.275	0.326	22.94	0.166	6.14288e-116	54014	0.241	0.216	0.266	18.73	0.133	5.77128e-78	48460
140		Ever vascular heart problem diagnosed	6150	0.167	0.157	0.176	34.69	0.092	4.52657e-263	262317	0.229	0.219	0.238	45.89	0.126	0	219902
141		Age high blood pressure diagnosed	2966	-0.02	-0.027	-0.012	-5.06	-0.039	4.12669e-07	54037	-0.037	-0.043	-0.03	-11.2	-0.074	4.31599e-29	62078
142		Blood clot problem diagnosed	6152	0.13	0.122	0.139	29.91	0.072	3.54635e-196	262445	0.108	0.098	0.117	22.35	0.059	1.51733e-110	219946
143		Age hay fever, rhinitis or eczema diagnosed	3761	0.025	0.017	0.034	5.9	0.051	3.7567e-09	55413	0.017	0.007	0.026	3.51	0.034	0.000451589	41799
144		Diabetes diagnosed by doctor	2443	0.335	0.317	0.352	37.27	0.185	2.64215e-303	262249	0.352	0.338	0.367	48.22	0.194	0	219577
145		Cancer diagnosed by doctor	2453	0.113	0.099	0.126	16.31	0.062	9.12203e-60	261822	0.133	0.116	0.149	15.34	0.073	4.52724e-53	219823
146		Fractured broken bones in last 5 years	2463	0.112	0.099	0.125	17.15	0.062	6.68931e-66	261683	0.119	0.104	0.133	15.69	0.065	2.00332e-55	218949
147		Other serious medical condition diagnosed by doctor	2473	0.429	0.42	0.439	86.66	0.237	0	257397	0.381	0.371	0.391	73.63	0.21	0	217047
148		Medication for pain relief, constipation or heartburn	6154	0.271	0.262	0.279	61.29	0.149	0	260399	0.272	0.263	0.281	57.09	0.15	0	217627
149		Diastolic blood pressure (automated reading)	4079	-0.072	-0.076	-0.068	-35.15	-0.145	6.54928e-270	240067	-0.094	-0.098	-0.089	-41.7	-0.188	0	202131
150		Systolic blood pressure (automated reading)	4080	-0.067	-0.071	-0.063	-33.95	-0.134	5.157e-252	240061	-0.084	-0.089	-0.08	-38.32	-0.169	3.83296128043639e-320	202125
151		Pulse rate (automated reading)	102	0.04	0.035	0.044	18.51	0.079	2.01934e-76	240067	0.056	0.052	0.06	24.85	0.112	4.68855e-136	202131
152		Pulse rate	4194	0.038	0.031	0.045	10.66	0.076	1.59384e-26	89184	0.048	0.04	0.055	12.82	0.095	1.40231e-37	75497
153		Pulse wave Arterial Stiffness Index	21021	0.015	0.008	0.022	4.24	0.03	2.2395e-05	89184	0.004	-0.003	0.012	1.14	0.009	0.25392	75496
154		Pulse wave Reflection Index	4195	0.002	-0.005	0.009	0.59	0.004	0.552452	89153	-0.006	-0.013	0.001	-1.57	-0.012	0.116611	75450
155		Pulse wave peak to peak time	4196	-0.02	-0.027	-0.014	-5.86	-0.041	4.76492e-09	89150	-0.006	-0.014	0.001	-1.66	-0.012	0.0966995	75442
156		Body fat percentage	23099	-0.001	-0.003	0.001	-1.31	-0.003	0.189348	259361	0.031	0.028	0.033	25.07	0.061	1.84618e-138	216713
157		Whole body fat mass	23100	-0.005	-0.007	-0.004	-6.79	-0.01	1.13804e-11	259283	0.014	0.012	0.016	14.96	0.028	1.32875e-50	216256
158		Whole body fat free mass	23101	-0.08	-0.083	-0.077	-54.9	-0.16	0	259362	-0.084	-0.087	-0.081	-52.86	-0.169	0	216933
159		Whole body water mass	23102	-0.08	-0.082	-0.077	-55.14	-0.16	0	259362	-0.084	-0.087	-0.08	-52.35	-0.168	0	216975
160		Impedance of whole body	23106	0.056	0.053	0.059	34.65	0.112	2.03767e-262	259318	0.055	0.052	0.058	33.71	0.11	2.12192e-248	216968
161		Impedance of leg (right)	23107	0.026	0.023	0.029	15.95	0.052	3.17659e-57	259347	0.024	0.02	0.027	13.63	0.048	2.90381e-42	216966
162		Impedance of leg (left)	23108	0.025	0.021	0.028	15.13	0.049	1.01565e-51	259344	0.018	0.015	0.022	10.55	0.037	4.94502e-26	216963
163		Impedance of arm (right)	23109	0.076	0.072	0.079	42.75	0.152	0	259317	0.086	0.083	0.09	48.6	0.173	0	216958
164		Impedance of arm (left)	23110	0.07	0.067	0.073	40.05	0.14	0	259338	0.078	0.075	0.082	44.44	0.157	0	216961
165		Leg fat percentage (right)	23111	0.003	0.001	0.005	3.41	0.006	0.000644508	259340	0.016	0.013	0.019	11.53	0.032	9.89936e-31	216961
166		Leg fat mass (right)	23112	0.002	0	0.003	2.59	0.003	0.00956355	259338	0.014	0.012	0.016	12.63	0.028	1.54564e-36	216956
167		Leg fat free mass (right)	23113	-0.05	-0.052	-0.047	-36	-0.099	3.71592e-283	259333	-0.049	-0.051	-0.046	-34.55	-0.098	8.40425e-261	216949
168		Leg predicted mass (right)	23114	-0.049	-0.052	-0.047	-35.82	-0.099	2.85444e-280	259333	-0.049	-0.051	-0.046	-34.49	-0.097	4.98834e-260	216949
169		Leg fat percentage (left)	23115	0.002	0.001	0.004	2.88	0.005	0.00399666	259328	0.011	0.008	0.013	8.27	0.022	1.32462e-16	216944
170		Leg fat mass (left)	23116	0.002	0.001	0.004	3.58	0.005	0.000348173	259326	0.01	0.008	0.012	9.37	0.02	7.09191e-21	216941
171		Leg fat free mass (left)	23117	-0.048	-0.051	-0.045	-36.14	-0.096	2.84443e-285	259315	-0.045	-0.047	-0.042	-34.45	-0.09	2.00372e-259	216933
172		Leg predicted mass (left)	23118	-0.048	-0.05	-0.045	-35.92	-0.096	8.58104e-282	259312	-0.045	-0.047	-0.042	-34.46	-0.09	1.5518e-259	216930
173		Arm fat percentage (right)	23119	0.018	0.017	0.02	25.75	0.037	4.3605e-146	259309	0.061	0.059	0.064	51.37	0.123	0	216921
174		Arm fat mass (right)	23120	0.015	0.014	0.016	22.27	0.03	9.09323e-110	259278	0.033	0.031	0.035	31.31	0.066	1.05457e-214	216918
175		Arm fat free mass (right)	23121	-0.095	-0.098	-0.092	-62.27	-0.191	0	259283	-0.086	-0.089	-0.083	-58.94	-0.173	0	216909
176		Arm predicted mass (right)	23122	-0.095	-0.098	-0.092	-62.17	-0.191	0	259277	-0.086	-0.089	-0.083	-58.7	-0.172	0	216907
177		Arm fat percentage (left)	23123	0.015	0.014	0.017	22.19	0.03	5.4091e-109	259268	0.057	0.055	0.06	46.99	0.115	0	216894
178		Arm fat mass (left)	23124	0.017	0.016	0.019	23.82	0.034	2.95449e-125	259243	0.032	0.03	0.034	29.77	0.064	2.72247e-194	216877
179		Arm fat free mass (left)	23125	-0.074	-0.076	-0.071	-53.97	-0.148	0	259240	-0.089	-0.092	-0.086	-56.78	-0.178	0	216865
180		Arm predicted mass (left)	23126	-0.076	-0.078	-0.073	-57.04	-0.152	0	259231	-0.088	-0.092	-0.085	-56.09	-0.178	0	216855
181		Trunk fat percentage	23127	-0.01	-0.012	-0.007	-7.47	-0.019	8.30779e-14	259210	0.03	0.027	0.032	22.34	0.059	1.96486e-110	216833
182		Trunk fat mass	23128	-0.016	-0.018	-0.014	-14.97	-0.031	1.15389e-50	259196	0.011	0.009	0.013	10.81	0.022	3.01845e-27	216821
183		Trunk fat free mass	23129	-0.095	-0.099	-0.092	-59.1	-0.192	0	259155	-0.104	-0.107	-0.1	-56.77	-0.209	0	216779
184		Trunk predicted mass	23130	-0.095	-0.098	-0.092	-58.7	-0.191	0	259130	-0.104	-0.107	-0.1	-56.6	-0.208	0	216755
185	Mental health	Frequency of family/friends visit	1031	0.038	0.034	0.042	18.7	0.076	5.68866e-78	261646	0.056	0.052	0.061	25.49	0.113	3.96778e-143	219023
186		Neuroticism	1920, 1930, 1940, 1950,1960,1970, 1980, 1990, 2000, 2010, 2020, 2030	0.199	0.194	0.203	87.81	0.406	0	209107	0.193	0.189	0.198	81	0.394	0	180561
187		Loneliness	2020	0.329	0.319	0.338	68.15	0.181	0	258448	0.38	0.369	0.391	67.89	0.21	0	216919
188		Depressive symptoms (current, PHQ4)	2050, 2060, 2070, 2080	0.292	0.288	0.296	142.34	0.61	0	239322	0.285	0.281	0.289	131.15	0.595	0	203418
189		Broad depression	2090	0.261	0.252	0.269	60.14	0.144	0	260886	0.276	0.266	0.285	56.33	0.152	0	219026
190		Able to confide	2110	-0.085	-0.089	-0.081	-40.74	-0.171	0	255165	-0.077	-0.082	-0.073	-34.29	-0.155	6.41399e-257	212281
191		Happiness	4526	0.16	0.154	0.167	45.66	0.325	0	90158	0.153	0.146	0.161	41.14	0.31	0	75578
192		Work/job satisfaction	4537	0.092	0.086	0.099	27.89	0.186	1.78084e-170	90113	0.118	0.111	0.125	33.09	0.238	2.49304e-238	75537
193		Health satisfaction	4548	0.285	0.279	0.292	86.97	0.595	0	90155	0.267	0.26	0.274	75.17	0.553	0	75659
194		Family relationship satisfaction	4559	0.104	0.097	0.111	29.26	0.209	2.75788e-187	89880	0.092	0.084	0.099	24.3	0.184	5.93718e-130	75074
195		Friendships satisfaction	4570	0.092	0.085	0.099	25.86	0.184	6.97957e-147	89716	0.079	0.072	0.087	20.98	0.159	1.78235e-97	74825
196		Financial situation satisfaction	4581	0.145	0.138	0.152	42.65	0.293	0	89982	0.138	0.131	0.145	38.33	0.279	1.8823011788389e-318	75508
197		Ever depressed for a whole week	4598	0.196	0.181	0.211	25.44	0.108	2.98993e-142	88725	0.167	0.151	0.182	21.27	0.092	4.37419e-100	74171
198		Longest period of depression	4609	0.073	0.062	0.083	13.63	0.146	3.46061e-42	40429	0.085	0.073	0.097	13.99	0.171	2.58892e-44	29444
199		Number of depression episodes	4620	0.061	0.05	0.072	10.88	0.122	1.51567e-27	36750	0.073	0.061	0.086	11.35	0.147	8.71157e-30	25966
200		Ever unenthusiastic/disinterested for a whole week	4631	0.279	0.264	0.293	36.73	0.154	4.32948e-293	86382	0.277	0.261	0.293	33.57	0.153	2.96434e-245	72738
201		Ever manic/hyper for 2 days	4642	0.28	0.252	0.308	19.77	0.154	8.78361e-87	88494	0.255	0.231	0.279	20.57	0.141	9.07522e-94	73318
202		Ever highly irritable/argumentative for 2 days	4653	0.253	0.236	0.27	29.17	0.139	3.24336e-186	88252	0.275	0.257	0.294	29.15	0.152	9.69985e-186	74184
203		Longest period of unenthusiasm / disinterest	5375	0.074	0.061	0.087	11.11	0.148	1.37295e-28	26188	0.084	0.069	0.099	10.99	0.169	5.37778e-28	18533
204		Number of unenthusiastic/disinterested episodes	5386	0.081	0.068	0.094	11.86	0.162	2.28027e-32	24747	0.086	0.07	0.102	10.71	0.173	1.05644e-26	16812
205		Length of longest manic/irritable episode	5663	0.081	0.064	0.098	9.34	0.163	1.04481e-20	15290	0.07	0.052	0.089	7.6	0.141	3.20257e-14	12720
206		Severity of manic/irritable episodes	5674	0.271	0.235	0.308	14.55	0.149	1.10379e-47	16556	0.294	0.256	0.332	15.12	0.162	3.03015e-51	13714
207		Stressful life event in last 2 years	6145	0.184	0.176	0.192	42.9	0.101	0	261386	0.207	0.198	0.216	44.79	0.114	0	219242
208		Manic/hyper symptoms	6156	0.043	0.011	0.075	2.6	0.023	0.00924542	19217	0.032	-0.006	0.069	1.66	0.018	0.0967681	15483
209		Leisure or social activities	6160	-0.219	-0.228	-0.21	-49.38	-0.121	0	262141	-0.162	-0.171	-0.153	-34.18	-0.089	1.98442e-255	219758
210		Probable depression	20126	0.241	0.223	0.258	26.63	0.133	2.28452e-155	64082	0.261	0.241	0.281	25.54	0.144	4.60995e-143	55392
211		Addiction ever (self-reported)	20401	0.167	0.139	0.195	11.57	0.092	6.49505e-31	86405	0.179	0.152	0.205	13.14	0.098	2.2941e-39	66262
212		Tense, sore, or aching muscles during worst period of anxiety	20417	0.256	0.23	0.282	19.51	0.141	3.33613e-84	28126	0.269	0.234	0.304	15.14	0.148	1.98207e-51	15439
213		Impact on normal roles during worst period of anxiety	20418	0.106	0.095	0.118	17.95	0.213	1.10768e-71	30873	0.079	0.063	0.094	9.97	0.158	2.32116e-23	16842
214		Difficulty concentrating during worst period of anxiety	20419	0.196	0.165	0.227	12.32	0.108	8.4665e-35	29379	0.172	0.132	0.212	8.37	0.095	6.47005e-17	16234
215		Longest period spent worried or anxious	20420	0.073	0.059	0.087	10.02	0.146	1.34957e-23	20596	0.075	0.056	0.093	7.9	0.15	3.07525e-15	11630
216		Ever felt worried, tense, or anxious for most of a month or longer	20421	0.203	0.188	0.218	25.92	0.112	1.81363e-147	80346	0.182	0.163	0.2	19.31	0.1	7.33259e-83	63861
217		More irritable than usual during worst period of anxiety	20422	0.102	0.074	0.131	6.97	0.056	3.31399e-12	28088	0.102	0.063	0.141	5.14	0.056	2.81953e-07	15636
218		Keyed up or on edge during worst period of anxiety	20423	0.093	0.062	0.125	5.83	0.051	5.75732e-09	29369	0.089	0.049	0.129	4.34	0.049	1.42321e-05	16108
219		Ever worried more than most people would in similar situation	20425	0.234	0.218	0.251	27.94	0.129	6.83355e-171	72333	0.237	0.218	0.256	24.09	0.131	1.46111e-127	57162
220		Restless during period of worst anxiety	20426	0.06	0.034	0.085	4.58	0.033	4.61635e-06	28447	0.109	0.074	0.144	6.14	0.06	8.66435e-10	15832
221		Frequent trouble falling or staying asleep during worst period of anxiety	20427	0.049	0.015	0.084	2.82	0.027	0.00487949	30134	0.098	0.059	0.137	4.92	0.054	8.61754e-07	16397
222		Professional informed about anxiety	20428	0.18	0.154	0.206	13.68	0.099	1.86462e-42	30739	0.159	0.126	0.191	9.43	0.087	4.41569e-21	16772
223		Depression age onset	20433	-0.055	-0.064	-0.046	-12.27	-0.111	1.48332e-34	51436	-0.023	-0.034	-0.011	-3.88	-0.046	0.000103557	28305
224		Depression age last episode	20434	0.071	0.063	0.08	16.04	0.143	9.06919e-58	49873	0.073	0.061	0.084	12.27	0.146	1.55248e-34	27549
225		Difficulty concentrating during worst depression	20435	0.165	0.139	0.19	12.56	0.091	3.98771e-36	48951	0.124	0.094	0.154	8.12	0.068	4.84684e-16	27969
226		CIDI depression	20435, 20436, 20437, 20441, 20446, 20449, 20450, 20532, 20536	0.111	0.1	0.122	20.02	0.223	1.11876e-88	33581	0.113	0.099	0.127	15.52	0.227	5.74972e-54	18404
227		CIDI depression status	20435, 20436, 20437, 20441, 20446, 20449, 20450, 20532, 20536	0.224	0.191	0.256	13.43	0.123	5.10557e-41	33581	0.202	0.167	0.238	11.18	0.112	6.66616e-29	18404
228		Worried most days during period of worst anxiety	20438	0.096	0.088	0.105	21.66	0.193	1.45043e-103	55083	0.091	0.079	0.102	15.57	0.182	1.85359e-54	30753
229		Frequency of depressed days during worst episode of depression	20439	0.051	0.042	0.06	11.45	0.103	2.51788e-30	54402	0.045	0.033	0.056	7.54	0.089	4.8068e-14	30085
230		Impact on normal roles during worst period of depression	20440	0.092	0.084	0.101	21.11	0.185	1.47134e-98	55943	0.078	0.066	0.089	13.42	0.156	5.61865e-41	31084
231		Recurrent depression	20442	0.018	0.008	0.027	3.65	0.036	0.000257767	45374	0.021	0.008	0.033	3.17	0.041	0.00151526	24851
232		Depression possibly related to childbirth	20445	0	-0.006	0.002	-0.92	-0.004	0.356098	262784	0.001	-0.001	0.007	1.3	0.006	0.192153	220249
233		Depression possibly related to stressful or traumatic event	20447	-0.078	-0.099	-0.057	-7.35	-0.043	2.05878e-13	55888	-0.065	-0.089	-0.041	-5.35	-0.036	8.9364e-08	31023
234		Professional informed about depression	20448	0.205	0.184	0.225	19.76	0.113	1.2433e-86	55828	0.172	0.148	0.196	13.96	0.095	3.86877e-44	31011
235		Ever taken cannabis	20453	0.002	-0.005	0.008	0.45	0.003	0.652242	87196	0.001	-0.006	0.008	0.32	0.002	0.751455	66967
236		Maximum frequency of taking cannabis	20454	0.047	0.031	0.062	5.77	0.093	7.98878e-09	16355	0.032	0.017	0.048	4.18	0.065	2.98763e-05	16743
237		Age when last took cannabis	20455	0.036	0.021	0.051	4.57	0.072	4.80151e-06	16958	0.031	0.016	0.046	4.04	0.062	5.37915e-05	17184
238		General happiness	20458	0.129	0.123	0.136	36.95	0.261	1.71163e-296	86716	0.109	0.102	0.117	28.16	0.22	1.70097e-173	66799
239		General happiness with own health	20459	0.213	0.207	0.22	63.04	0.437	0	87041	0.18	0.172	0.187	47.06	0.365	0	66950
240		Belief that own life is meaningful	20460	-0.112	-0.119	-0.105	-31.47	-0.225	3.98171e-216	85572	-0.098	-0.106	-0.091	-24.7	-0.198	4.93759e-134	65184
241		Unusual experience ever	20463, 20468, 20471, 20474	0.212	0.185	0.239	15.41	0.117	1.6919e-53	87280	0.269	0.239	0.3	17.34	0.149	3.29538e-67	67048
242		Not worth living	20479	0.119	0.112	0.126	34	0.239	1.03806e-251	86607	0.112	0.104	0.119	28.75	0.225	1.09395e-180	66753
243		Self harm ever	20480	0.281	0.254	0.308	20.62	0.155	2.97779e-94	86988	0.284	0.248	0.32	15.34	0.157	5.39266e-53	66946
244		Ever contemplated self-harm	20485	0.103	0.096	0.109	29.43	0.206	2.01399e-189	86914	0.097	0.089	0.104	24.79	0.194	5.18669e-135	66863
245		Contemplated self-harm in past year	20486	0.26	0.218	0.301	12.32	0.143	1.06168e-34	14811	0.2	0.147	0.252	7.47	0.11	8.76632e-14	7737
246		Trauma (childhood)	20487, 20488, 20489, 20490, 20491	0.008	0.001	0.015	2.34	0.017	0.0192827	84821	0	-0.007	0.008	0.09	0.001	0.929837	65982
247		Longest period of mania or irritability	20492	0.047	0.032	0.061	6.45	0.093	1.10829e-10	21071	0.057	0.041	0.073	6.99	0.115	2.92447e-12	15804
248		Bipolar disorder (type I)	20493	0.186	0.155	0.218	11.62	0.103	4.29756e-31	20194	0.211	0.177	0.245	12.02	0.116	3.78168e-33	15226
249		PTSD symptom	20494, 20495, 20496, 20497, 20498, 20508	0.175	0.166	0.185	36.15	0.356	4.75079e-282	44009	0.179	0.167	0.192	28.63	0.365	1.77554e-177	25077
250		PTSD status	20494, 20495, 20496, 20497, 20498, 20508	0.395	0.359	0.432	21.25	0.218	1.04349e-99	44009	0.421	0.372	0.47	16.84	0.232	2.88393e-63	25077
251		Sum of psychiatric conditions	20499	0.231	0.216	0.245	31.28	0.127	1.36936e-213	86994	0.203	0.186	0.219	23.93	0.112	5.2125e-126	66872
252		Ever suffered mental distress preventing usual activities	20500	0.251	0.237	0.266	33.65	0.139	1.37206e-246	86277	0.217	0.2	0.235	24.86	0.12	8.46723e-136	66026
253		Ever had period of mania / excitability	20501	0.24	0.209	0.271	14.96	0.132	1.65942e-50	85616	0.208	0.177	0.238	13.36	0.115	1.22421e-40	65148
254		Ever had period extreme irritability	20502	0.177	0.162	0.193	22.37	0.098	1.7842e-110	84357	0.182	0.165	0.2	20.41	0.1	2.78909e-92	65238
255		General anxiety disorder Severity	20505, 20506, 20509, 20512, 20515, 20516, 20520	0.151	0.145	0.158	43.21	0.306	0	85879	0.146	0.138	0.153	37.48	0.295	2.73843e-304	66328
256		General anxiety disorder ever (GAD>=10)	20505, 20506, 20509, 20512, 20515, 20516, 20520	0.396	0.371	0.422	30.19	0.219	3.70471e-199	85879	0.417	0.385	0.45	25.03	0.23	1.34382e-137	66328
257		PHQ9 Severity	20507, 20508, 20510, 20511, 20513, 20514, 20517, 20518, 20519	0.205	0.198	0.212	59.9	0.41	0	85572	0.187	0.18	0.195	48.79	0.374	0	66068
258		Trauma (adult)	20521, 20522, 20523, 20524, 20525	0.014	0.006	0.021	3.75	0.027	0.000175626	83234	-0.037	-0.045	-0.029	-9.35	-0.074	9.30483e-21	64948
259		Trauma (catastrophic)	20526, 20527, 20528, 20529, 20530, 20531	0.061	0.054	0.068	17.2	0.122	3.17433e-66	85160	0.052	0.044	0.06	13.18	0.104	1.35012e-39	66273
260		Frequency of difficulty controlling worry during worst period of anxiety	20537	0.08	0.069	0.092	13.41	0.161	6.99461e-41	30555	0.081	0.066	0.097	10.24	0.163	1.57469e-24	16691
261		Worried most days during period of worst anxiety	20538	0.138	0.095	0.18	6.35	0.076	2.15663e-10	29826	0.122	0.075	0.17	5.03	0.067	4.96017e-07	16226
262		Frequency of inability to stop worrying during worst period of anxiety	20539	0.072	0.061	0.084	12.14	0.145	7.7139e-34	30647	0.084	0.068	0.099	10.57	0.168	4.77419e-26	16739
263		Multiple worries during worst period of anxiety	20540	0.211	0.179	0.243	12.93	0.116	3.95989e-38	29602	0.182	0.144	0.221	9.25	0.1	2.61406e-20	16213
264		Difficulty stopping worrying during worst period of anxiety	20541	0.075	0.02	0.131	2.66	0.042	0.00791944	30084	0.171	0.106	0.236	5.16	0.094	2.48405e-07	16352
265		Stronger worrying (than other people) during period of worst anxiety	20542	0.164	0.125	0.203	8.21	0.09	2.30292e-16	21194	0.172	0.115	0.229	5.95	0.095	2.80091e-09	11647
266		Number of things worried about during worst period of anxiety	20543	0.196	0.171	0.222	15.11	0.108	2.02516e-51	30082	0.187	0.154	0.22	11.01	0.103	4.29993e-28	16380
267	Biochemistry markers	Albumin	30600	-0.063	-0.068	-0.059	-28.9	-0.127	2.79213e-183	224529	-0.061	-0.065	-0.056	-26.58	-0.122	1.95092e-155	192704
268		Alkaline phosphatase	30610	0.048	0.044	0.052	24.19	0.097	3.70873e-129	246232	0.064	0.06	0.069	28.44	0.129	1.56448e-177	208217
269		Alanine aminotransferase	30620	-0.019	-0.023	-0.015	-9.51	-0.039	1.92525e-21	246001	-0.058	-0.063	-0.054	-27.47	-0.117	7.98943e-166	206338
270		Apolipoprotein A	30630	-0.068	-0.072	-0.064	-31.93	-0.136	3.46021e-223	222585	-0.064	-0.069	-0.06	-28.15	-0.129	4.86394e-174	192472
271		Apolipoprotein B	30640	-0.057	-0.061	-0.053	-27.36	-0.114	1.57321e-164	246303	-0.093	-0.098	-0.089	-40.96	-0.187	0	207352
272		Aspartate aminotransferase	30650	-0.025	-0.029	-0.021	-11.95	-0.05	6.54196e-33	245165	-0.054	-0.059	-0.05	-23.93	-0.109	2.00551e-126	206158
273		Direct bilirubin	30660	0.002	-0.003	0.007	0.78	0.004	0.43334	192425	0.006	0.001	0.01	2.42	0.012	0.0153912	192363
274		Creatinine	30670	0.004	0	0.008	1.89	0.008	0.0594247	246479	-0.01	-0.015	-0.006	-4.67	-0.021	3.0382e-06	207735
275		Calcium	30680	-0.032	-0.037	-0.028	-14.64	-0.065	1.58748e-48	223956	-0.028	-0.032	-0.023	-11.8	-0.056	4.04559e-32	192589
276		Cholesterol	30690	-0.082	-0.086	-0.078	-39.53	-0.165	0	246983	-0.113	-0.118	-0.109	-50.37	-0.228	0	208771
277		Creatinine	30700	-0.043	-0.047	-0.039	-20.32	-0.087	1.09065e-91	246848	-0.061	-0.065	-0.056	-26.75	-0.122	2.59755e-157	207872
278		C-reactive protein	30710	0.062	0.058	0.065	33.91	0.123	2.02224e-251	244094	0.066	0.062	0.07	31.14	0.132	1.90107e-212	205934
279		Cystatin C	30720	0.101	0.097	0.104	54.79	0.203	0	246415	0.096	0.092	0.1	46.07	0.194	0	207545
280		Gamma glutamyltransferase	30730	0.04	0.036	0.044	19.9	0.08	5.03855e-88	245683	0.004	0	0.008	1.81	0.008	0.0696462	205932
281		Glucose	30740	0.013	0.008	0.017	5.84	0.026	5.33571e-09	222822	0.039	0.035	0.044	16.82	0.079	2.07472e-63	189720
282		Glycated haemoglobin (HbA1c)	30750	0.045	0.041	0.049	22.88	0.09	1.03575e-115	243714	0.077	0.072	0.081	35.5	0.154	3.42827e-275	204482
283		HDL cholesterol	30760	-0.064	-0.068	-0.06	-31.58	-0.129	2.10158e-218	224040	-0.053	-0.057	-0.049	-23.9	-0.106	4.33411e-126	192666
284		IGF-1	30770	-0.052	-0.056	-0.048	-25.67	-0.105	4.16847e-145	245496	-0.024	-0.028	-0.02	-10.75	-0.048	5.7906e-27	207399
285		LDL direct	30780	-0.073	-0.077	-0.069	-34.83	-0.146	3.4966e-265	246599	-0.111	-0.115	-0.107	-49.23	-0.223	0	208305
286		Lipoprotein A	30790	-0.002	-0.006	0.003	-0.74	-0.004	0.45794	198322	-0.003	-0.008	0.002	-1.31	-0.007	0.189713	166399
287		Oestradiol	30800	-0.002	-0.01	0.007	-0.35	-0.003	0.72387	56043	0.029	0.013	0.044	3.63	0.057	0.000281011	17924
288		Phosphate	30810	0.033	0.029	0.037	14.99	0.066	9.0362e-51	224199	0.038	0.033	0.042	16.11	0.076	2.2786e-58	192473
289		Rheumatoid factor	30820	0.051	0.037	0.065	7.12	0.102	1.08886e-12	22170	0.023	0.007	0.038	2.85	0.045	0.00432823	17486
290		SHBG	30830	0.022	0.018	0.026	10.98	0.043	5.01219e-28	219481	0.023	0.019	0.027	10.68	0.046	1.32113e-26	191330
291		Total bilirubin	30840	-0.042	-0.046	-0.038	-19.57	-0.084	3.07687e-85	245036	-0.043	-0.047	-0.038	-18.55	-0.085	1.00045e-76	204670
292		Testosterone	30850	0	-0.001	0.007	1.32	0.006	0.186766	262784	0.004	-0.004	0.005	0.32	0.001	0.745846	220249
293		Total protein	30860	-0.032	-0.036	-0.028	-14.37	-0.064	8.69633e-47	224234	-0.02	-0.025	-0.015	-8.51	-0.04	1.79368e-17	192453
294		Triglycerides	30870	0.016	0.012	0.02	8.52	0.032	1.65479e-17	246312	-0.018	-0.022	-0.013	-8.16	-0.035	3.32542e-16	206069
295		Urate	30880	0.004	0	0.007	1.88	0.007	0.0602079	246811	-0.036	-0.041	-0.032	-16.73	-0.073	8.77638e-63	208340
296		Vitamin D	30890	-0.076	-0.08	-0.072	-36.58	-0.153	4.38334e-292	233025	-0.087	-0.092	-0.083	-40.39	-0.176	0	202095
297	Environment	Nitrogen dioxide air pollution; 2010	24003	0.026	0.023	0.03	15.26	0.053	1.52152e-52	258463	0.031	0.028	0.035	17.09	0.063	1.86888e-65	216418
298		Nitrogen oxides air pollution; 2010	24004	0.027	0.024	0.031	14.88	0.054	4.90733e-50	257736	0.033	0.029	0.036	16.72	0.065	9.70506e-63	215718
299		Particulate matter air pollution (pm10); 2010	24005	0.02	0.016	0.024	9.8	0.041	1.11543e-22	240519	0.02	0.016	0.025	9.1	0.04	9.02347e-20	202193
300		Particulate matter air pollution (pm2.5); 2010	24006	0.028	0.024	0.032	14.74	0.056	3.74774e-49	240345	0.035	0.031	0.039	17.46	0.07	3.15035e-68	202034
301		Particulate matter air pollution (pm2.5) absorbance; 2010	24007	0.017	0.014	0.021	9.63	0.034	6.12465e-22	239634	0.022	0.018	0.026	11.56	0.044	6.51668e-31	201349
302		Particulate matter air pollution 2.5-10um; 2010	24008	0.008	0.004	0.012	3.8	0.016	0.000145254	240555	0.009	0.004	0.013	3.94	0.018	8.22532e-05	202231
303		Traffic intensity on the nearest road	24009	0.019	0.003	0.035	2.37	0.039	0.0177994	15595	0.014	-0.003	0.031	1.65	0.028	0.0986517	13455
304		Inverse distance to the nearest road	24010	0.002	-0.003	0.006	0.75	0.003	0.451134	256784	-0.001	-0.005	0.004	-0.26	-0.001	0.794522	215116
305		Traffic intensity on the nearest major road	24011	0.015	0.011	0.019	7.14	0.03	9.15362e-13	254889	0.014	0.009	0.018	6.11	0.027	1.02954e-09	213480
306		Inverse distance to the nearest major road	24012	0.005	0.001	0.009	2.43	0.01	0.0151093	242991	0.005	0	0.009	2.13	0.01	0.0331567	202918
307		Total traffic load on major roads	24013	0.007	-0.004	0.018	1.26	0.014	0.2082	35745	0.017	0.005	0.028	2.84	0.034	0.00456513	30640
308		Close to major road	24014	-0.013	-0.029	0.003	-1.59	-0.007	0.112238	259030	0.013	-0.003	0.03	1.57	0.007	0.116396	216975
309		Sum of road length of major roads within 100m	24015	-0.001	-0.012	0.01	-0.17	-0.002	0.862738	38148	0.008	-0.003	0.02	1.45	0.017	0.14617	32600
310		Nitrogen dioxide air pollution; 2005	24016	0.024	0.021	0.027	15.96	0.048	2.70073e-57	258256	0.027	0.024	0.03	16.51	0.054	3.51102e-61	216265
311		Nitrogen dioxide air pollution; 2006	24017	0.024	0.021	0.027	15.72	0.049	1.21091e-55	258342	0.027	0.023	0.03	16.06	0.053	5.58265e-58	216350
312		Nitrogen dioxide air pollution; 2007	24018	0.023	0.02	0.026	15.76	0.046	6.13754e-56	258307	0.025	0.022	0.028	16.03	0.05	8.76439e-58	216331
313		Particulate matter air pollution (pm10); 2007	24019	0.022	0.019	0.024	17.08	0.043	2.13331e-65	258406	0.023	0.02	0.026	16.97	0.046	1.47616e-64	216492
314		Average daytime sound level of noise pollution	24020	-0.008	-0.012	-0.004	-3.68	-0.015	0.00023408	258140	0.001	-0.003	0.006	0.62	0.003	0.53707	216212
315		Average evening sound level of noise pollution	24021	-0.008	-0.012	-0.004	-3.67	-0.015	0.000242993	258141	0.001	-0.003	0.006	0.6	0.003	0.545546	216213
316		Average night-time sound level of noise pollution	24022	-0.008	-0.012	-0.004	-3.69	-0.015	0.000223835	258140	0.001	-0.003	0.006	0.6	0.003	0.549964	216212
317		Greenspace percentage, buffer 1000m	24500	-0.014	-0.018	-0.011	-7.87	-0.028	3.62234e-15	230142	-0.021	-0.025	-0.017	-10.92	-0.042	9.77962e-28	193106
318		Domestic garden percentage, buffer 1000m	24501	0.018	0.014	0.022	8.55	0.036	1.29172e-17	230142	0.011	0.007	0.016	5	0.022	5.72028e-07	193106
319		Water percentage, buffer 1000m	24502	-0.007	-0.012	-0.003	-3.4	-0.015	0.00067262	227627	-0.005	-0.009	0	-2.12	-0.01	0.0343727	191014
320		Greenspace percentage, buffer 300m	24503	-0.01	-0.014	-0.006	-4.9	-0.02	9.39652e-07	230142	-0.016	-0.021	-0.012	-7.64	-0.033	2.24391e-14	193106
321		Domestic garden percentage, buffer 300m	24504	0.017	0.013	0.022	8.15	0.035	3.63704e-16	230142	0.01	0.005	0.014	4.29	0.02	1.75954e-05	193106
322		Water percentage, buffer 300m	24505	-0.007	-0.011	-0.002	-2.98	-0.013	0.00291634	227663	-0.008	-0.013	-0.003	-3.43	-0.016	0.000603986	191024
323		Natural environment percentage, buffer 1000m	24506	-0.016	-0.019	-0.013	-9.59	-0.032	8.99086e-22	260486	-0.025	-0.029	-0.022	-14.25	-0.05	4.56743e-46	217892
324		Natural environment percentage, buffer 300m	24507	-0.012	-0.016	-0.009	-6.64	-0.025	3.2415e-11	260486	-0.021	-0.025	-0.018	-10.75	-0.043	5.94232e-27	217892
325		Distance (Euclidean) to coast	24508	0.001	-0.001	0.003	0.84	0.002	0.399827	260486	0	-0.001	0.002	0.49	0.001	0.625624	217892

## Sheet: Associations by age
				Middle-aged adults (45–60 years)							Older adults ( >60 years)
	Category	Phenotype	UK Biobank Field ID	Coeff	95% CI lower	95% CI upper	T-value	Cohen's d	Uncorrected P-value	Sample size	Coeff	95% CI lower	95% CI upper	T-value	Cohen's d	Uncorrected P-value	Sample size
1	Cognition	Fluid intelligence	20016	-0.074	-0.081	-0.066	-19.87	-0.148	1.27077e-87	68023	-0.057	-0.065	-0.05	-15.71	-0.115	1.59915e-55	72162
2		Fluid intelligence	20191	-0.042	-0.05	-0.034	-10.3	-0.084	7.31737e-25	57971	-0.037	-0.046	-0.028	-8.18	-0.074	2.80961e-16	48375
3		Prospective memory	20018	-0.157	-0.176	-0.138	-16.15	-0.087	1.44733e-58	69767	-0.135	-0.152	-0.118	-15.75	-0.075	8.53284e-56	75032
4		Reaction time	20023	0.091	0.086	0.095	40.64	0.183	0	211088	0.073	0.069	0.078	32.15	0.147	3.74256e-226	206349
5		Numeric memory	4282	-0.083	-0.097	-0.069	-11.51	-0.167	1.41283e-30	20553	-0.072	-0.085	-0.058	-10.25	-0.144	1.40635e-24	21719
6		Numeric memory	20240	-0.034	-0.042	-0.025	-7.53	-0.067	5.24507e-14	52951	-0.032	-0.041	-0.022	-6.34	-0.063	2.36012e-10	42310
7		Trail making_1 (time)	20156	0.04	0.031	0.049	8.7	0.079	3.40514e-18	49860	0.034	0.024	0.044	6.65	0.068	3.06178e-11	39391
8		Trail making_2 (time)	20157	0.047	0.038	0.056	10.5	0.094	9.49265e-26	49858	0.045	0.035	0.055	8.88	0.09	6.89779e-19	39391
9		Trail making_1 (total errors)	20247	0.019	0	0.038	1.99	0.038	0.0462668	11828	0.011	-0.009	0.03	1.09	0.022	0.27534	11067
10		Trail making_2 (total errors)	20248	0.015	0	0.03	1.96	0.03	0.0500683	18846	0.002	-0.013	0.017	0.28	0.004	0.779787	18668
11		Pairs_matching_1 (total errors)	399-01	0.036	0.031	0.04	15.74	0.072	9.32795e-56	212595	0.031	0.027	0.036	13.65	0.063	2.16838e-42	208521
12		Pairs_matching_2 (total errors)	399-02	0.016	0.011	0.02	6.91	0.032	4.73632e-12	212595	0.009	0.004	0.013	3.68	0.017	0.000232047	208521
13		Pairs_matching_1 (time)	400-01	0.07	0.066	0.074	31.15	0.14	1.39155e-212	208740	0.063	0.059	0.068	27.55	0.127	9.11101e-167	201526
14		Pairs_matching_2 (time)	400-02	0.034	0.029	0.038	14.74	0.067	4.05522e-49	208310	0.032	0.027	0.036	13.54	0.063	8.87123e-42	200983
15		Pairs_matching_1 (total errors)	20132-00	0.015	0.007	0.024	3.47	0.031	0.000524498	55748	0.011	0.002	0.021	2.31	0.022	0.0209165	46303
16		Pairs_matching_2 (total errors)	20132-01	0.021	0.012	0.029	4.66	0.041	3.20314e-06	55748	0	-0.009	0.009	0.01	0	0.99544	46303
17		Pairs_matching_3 (total errors)	20132-02	0.002	-0.021	0.026	0.2	0.005	0.840016	7697	0.019	-0.013	0.05	1.15	0.037	0.251143	4102
18		Pairs_matching_1 (time)	20133-00	0.023	0.014	0.031	5.24	0.046	1.61192e-07	54705	0.021	0.011	0.03	4.23	0.041	2.3037e-05	44288
19		Pairs_matching_2 (time)	20133-01	0.02	0.011	0.028	4.56	0.04	5.01441e-06	54395	0.017	0.007	0.026	3.42	0.033	0.00063092	43565
20		Pairs_matching_3 (time)	20133-02	-0.002	-0.025	0.021	-0.18	-0.004	0.854663	7647	-0.002	-0.033	0.03	-0.1	-0.003	0.921681	4031
21		Symbol digit substitution	20159	-0.048	-0.057	-0.04	-11.37	-0.097	6.57376e-30	55667	-0.052	-0.061	-0.043	-11.29	-0.105	1.66775e-29	46359
22	Lifestyle factors	Length of mobile phone use	1110	-0.042	-0.047	-0.038	-18.75	-0.085	2.05684e-78	210666	-0.035	-0.04	-0.031	-15.41	-0.071	1.50342e-53	205089
23		Weekly usage of mobile phone in last 3 months	1120	0.001	-0.004	0.005	0.31	0.001	0.756334	187764	0.016	0.011	0.021	6.22	0.033	4.91084e-10	160260
24		Hands free device speakerphone use with mobile phone in last 3 month	1130	-0.018	-0.023	-0.014	-7.68	-0.037	1.63349e-14	188736	-0.007	-0.012	-0.002	-2.79	-0.015	0.00529531	160937
25		Difference in mobile phone use compared to two years previously	1140	0.045	0.035	0.054	9	0.025	2.32423e-19	185961	0.04	0.029	0.051	7.36	0.022	1.88587e-13	158155
26		Usual side of head for mobile phone use	1150	0.035	0.025	0.045	6.75	0.019	1.52829e-11	175310	0.018	0.007	0.029	3.28	0.01	0.00104414	151750
27		Sleep duration	1160	0.25	0.24	0.26	50.41	0.138	0	211462	0.207	0.197	0.217	40.48	0.114	0	207300
28		Easy to get up in the morning	1170	-0.202	-0.206	-0.197	-90.53	-0.412	0	212296	-0.196	-0.2	-0.191	-86.39	-0.399	0	208331
29		Morning or evening person	1180	0.052	0.047	0.057	21.46	0.104	4.4484e-102	190241	0.038	0.034	0.043	15.67	0.077	2.67778e-55	186649
30		Nap during the day	1190	0.126	0.122	0.131	56.12	0.255	0	212375	0.104	0.099	0.108	46.1	0.208	0	208431
31		Insomnia	1200	0.149	0.144	0.153	66.57	0.301	0	212489	0.121	0.117	0.126	53.18	0.244	0	208354
32		Snoring	1210	0.021	0.011	0.031	4.12	0.012	3.84012e-05	198400	-0.016	-0.026	-0.006	-3.15	-0.009	0.00163017	192783
33		Daytime dozing sleeping	1220	0.151	0.146	0.155	66.77	0.305	0	211793	0.122	0.118	0.127	53.31	0.246	0	207684
34		Sleep trouble start	20533	0.036	0.008	0.064	2.55	0.02	0.0107268	31795	0.062	0.026	0.099	3.37	0.034	0.000746254	18922
35		Sleep too much	20534	0.193	0.167	0.219	14.4	0.106	7.61483e-47	31795	0.217	0.18	0.255	11.33	0.12	1.18072e-29	18922
36		Sleep trouble end	20535	-0.047	-0.074	-0.021	-3.52	-0.026	0.000429987	31795	-0.045	-0.08	-0.011	-2.58	-0.025	0.00997166	18922
37		Sleep any problem	20517	0.156	0.149	0.163	42.05	0.316	0	74756	0.112	0.104	0.121	26.73	0.226	1.95631e-156	59686
38		Ever smoked	20160	0.025	0.016	0.034	5.23	0.014	1.68976e-07	212084	0.022	0.012	0.032	4.41	0.012	1.04617e-05	207637
39		Smoking status	20116	0.059	0.055	0.063	26.28	0.118	5.95371e-152	212050	0.046	0.042	0.051	20.41	0.092	1.52214e-92	207620
40		Current tobacco smoking	1239	0.066	0.062	0.071	29.34	0.133	8.64812e-189	212485	0.051	0.046	0.055	22.08	0.102	7.31302e-108	208433
41		Past tobacco smoking	1249	0.006	0.001	0.011	2.51	0.012	0.0120551	193825	-0.007	-0.011	-0.002	-2.85	-0.013	0.00430477	194996
42		Age first had sexual intercourse	2139	0.008	0.003	0.012	3.23	0.015	0.00124373	191184	-0.008	-0.012	-0.003	-3.07	-0.015	0.00215277	175179
43		Lifetime number of sexual partners	2149	-0.001	-0.006	0.004	-0.52	-0.003	0.606502	176020	0.006	0.001	0.011	2.42	0.012	0.0154538	164547
44		Ever had same-sex intercourse	2159	0.12	0.098	0.142	10.53	0.066	6.35759e-26	196295	0.122	0.091	0.153	7.67	0.067	1.7158e-14	181130
45		Lifetime number of same-sex sexual partners	3669	-0.011	-0.036	0.013	-0.89	-0.022	0.371335	6474	0.003	-0.034	0.039	0.15	0.006	0.881532	2994
46		Plays computer games	2237	0.024	0.02	0.029	10.64	0.048	2.07379e-26	212465	0.006	0.001	0.01	2.53	0.012	0.0112587	208391
47		Light smokers at least 100 smokes in lifetime	2644	-0.043	-0.061	-0.026	-4.82	-0.024	1.44761e-06	57320	-0.023	-0.041	-0.004	-2.43	-0.012	0.0151779	53450
48		Age started smoking in former smokers	2867	-0.027	-0.037	-0.017	-5.51	-0.054	3.61967e-08	44378	-0.022	-0.03	-0.014	-5.27	-0.043	1.34849e-07	62171
49		Type of tobacco previously smoked	2877	-0.045	-0.077	-0.012	-2.66	-0.025	0.00790368	44509	-0.033	-0.06	-0.005	-2.36	-0.018	0.0185156	62442
50		Number of cigarettes previously smoked daily	2887	0.093	0.083	0.102	19.13	0.186	3.03405e-81	42936	0.077	0.068	0.085	18.49	0.153	3.8285e-76	58182
51		Age stopped smoking	2897	0.057	0.047	0.066	11.69	0.114	1.55201e-31	44348	0.057	0.049	0.065	13.85	0.114	1.41851e-43	62173
52		Ever stopped smoking for 6 months	2907	0.027	0.007	0.046	2.62	0.015	0.00877839	43921	0	-0.017	0.017	0.02	0	0.982382	61591
53		Number of unsuccessful stop smoking attempts	2926	0.012	0.001	0.022	2.22	0.023	0.026441	40805	0.011	0.002	0.02	2.46	0.022	0.013747	56414
54		Age started smoking in current smokers	3436	-0.034	-0.049	-0.019	-4.39	-0.068	1.11502e-05	18080	-0.038	-0.055	-0.02	-4.08	-0.075	4.45188e-05	12469
55		Number of cigarettes currently smoked daily (current cigarette smokers)	3456	0.114	0.099	0.129	15.05	0.23	7.84756e-51	17124	0.101	0.082	0.119	10.58	0.202	5.02775e-26	11026
56		time from waking to first cigarette	3466	-0.137	-0.152	-0.122	-17.8	-0.277	3.22616e-70	17192	-0.119	-0.138	-0.1	-12.29	-0.239	1.75282e-34	11068
57		Smoking compared to 10 years previous	3506	-0.07	-0.085	-0.055	-9.02	-0.14	2.02935e-19	18226	-0.041	-0.059	-0.022	-4.39	-0.081	1.14808e-05	12621
58		Smoking smokers in household	1259	0.024	0.019	0.029	10.08	0.048	6.77581e-24	194042	0.023	0.018	0.028	9.64	0.046	5.47722e-22	195596
59		Exposure to tobacco smoke at home	1269	0.034	0.029	0.039	13.96	0.068	2.97084e-44	190431	0.024	0.019	0.029	9.86	0.048	6.05914e-23	191093
60		Exposure to tobacco smoke outside home	1279	0.043	0.038	0.048	17.28	0.085	8.06696e-67	180520	0.032	0.027	0.037	12.63	0.064	1.52859e-36	175314
61		Cooked vegetable intake	1289	-0.015	-0.02	-0.011	-6.65	-0.031	2.95951e-11	205201	-0.017	-0.021	-0.012	-7.05	-0.033	1.79586e-12	203561
62		Salad raw vegetable intake	1299	-0.025	-0.03	-0.021	-10.8	-0.051	3.63882e-27	200222	-0.026	-0.031	-0.021	-10.92	-0.052	9.12633e-28	196268
63		Fresh fruit intake	1309	-0.023	-0.028	-0.019	-9.98	-0.046	1.90373e-23	204480	-0.011	-0.015	-0.006	-4.68	-0.022	2.9118e-06	202572
64		Dried fruit intake	1319	-0.016	-0.021	-0.012	-6.83	-0.033	8.34397e-12	192918	-0.031	-0.035	-0.026	-12.8	-0.061	1.72195e-37	191583
65		Oily fish intake	1329	-0.057	-0.061	-0.052	-24.69	-0.113	1.8898e-134	211454	-0.056	-0.061	-0.051	-24.27	-0.112	6.96357e-130	207551
66		Non oily fish intake	1339	-0.041	-0.046	-0.037	-17.95	-0.083	5.64515e-72	211657	-0.036	-0.04	-0.031	-15.35	-0.071	3.59223e-53	207670
67		Processed meat intake	1349	0.012	0.008	0.016	5.5	0.024	3.8183e-08	212208	0.01	0.006	0.014	4.54	0.02	5.67495e-06	208200
68		Poultry intake	1359	-0.022	-0.027	-0.018	-9.76	-0.044	1.67377e-22	212266	-0.023	-0.027	-0.018	-9.77	-0.045	1.50819e-22	208146
69		Beef intake	1369	-0.024	-0.029	-0.02	-10.74	-0.049	6.40087e-27	211783	-0.011	-0.016	-0.007	-4.94	-0.022	7.95299e-07	207774
70		Lamb mutton intake	1379	-0.018	-0.023	-0.014	-8.01	-0.037	1.12203e-15	211379	-0.01	-0.015	-0.006	-4.35	-0.02	1.36051e-05	207245
71		Pork intake	1389	-0.013	-0.018	-0.009	-5.92	-0.027	3.21338e-09	211477	-0.012	-0.017	-0.008	-5.25	-0.024	1.52886e-07	207303
72		Cheese intake	1408	-0.047	-0.052	-0.043	-20.86	-0.095	1.64796e-96	207621	-0.045	-0.05	-0.041	-19.58	-0.09	2.8086e-85	202478
73		Bread intake	1438	-0.008	-0.012	-0.003	-3.48	-0.015	0.000504197	207727	-0.001	-0.006	0.003	-0.6	-0.003	0.546301	204143
74		Cereal intake	1458	-0.028	-0.033	-0.024	-12.06	-0.056	1.6635e-33	201605	-0.03	-0.035	-0.026	-12.89	-0.06	5.27941e-38	200102
75		Salt added to food	1478	0.053	0.048	0.057	23.09	0.105	8.68696e-118	212584	0.044	0.039	0.048	19.08	0.088	4.66754e-81	208501
76		Tea intake	1488	0.034	0.03	0.039	14.73	0.069	4.29094e-49	205331	0.026	0.021	0.03	10.97	0.052	5.36105e-28	202426
77		Hot drink temperature	1518	0.013	0.009	0.018	5.81	0.027	6.43073e-09	210023	0.012	0.007	0.016	5.11	0.024	3.23991e-07	207225
78		Water intake	1528	0.024	0.019	0.028	9.59	0.047	8.94835e-22	181138	0.032	0.027	0.037	12.82	0.064	1.37039e-37	172830
79		Major dietary changes in the last 5 years	1538	0.301	0.292	0.311	61.92	0.166	0	212196	0.299	0.289	0.309	61.33	0.165	0	208183
80		Variation in diet	1548	0.024	0.02	0.028	10.56	0.048	4.63642e-26	211828	0.016	0.012	0.021	6.99	0.032	2.82259e-12	207990
81		Time spend outdoors in summer	1050	-0.033	-0.038	-0.029	-14.2	-0.067	1.02594e-45	190155	-0.06	-0.064	-0.055	-25.49	-0.12	4.40602e-143	191539
82		Time spent outdoors in winter	1060	-0.038	-0.043	-0.033	-15.17	-0.077	6.19274e-52	161019	-0.049	-0.054	-0.044	-19.89	-0.099	5.65416e-88	172080
83		Time spent watching television	1070	0.148	0.143	0.152	66.53	0.298	0	199383	0.112	0.107	0.116	50.26	0.225	0	200172
84		Time spent using computer	1080	0.009	0.004	0.014	3.47	0.018	0.00051671	161580	0.001	-0.003	0.006	0.59	0.003	0.554613	170622
85		Time spent driving	1090	-0.066	-0.071	-0.061	-25.21	-0.133	5.96257e-140	149982	-0.038	-0.043	-0.032	-13.57	-0.076	6.32096e-42	130766
86		Skin colour	1717	-0.027	-0.031	-0.024	-14.84	-0.055	7.9713e-50	209960	-0.023	-0.027	-0.019	-11.29	-0.047	1.4343e-29	205557
87		Ease of skin tanning	1727	0.046	0.041	0.05	20.01	0.092	5.05993e-89	207296	0.036	0.032	0.041	15.78	0.073	4.58086e-56	203355
88		Childhood sunburn occasions	1737	0.007	0.002	0.012	2.73	0.014	0.0064295	163025	-0.001	-0.006	0.005	-0.2	-0.001	0.842147	152520
89		Facial ageing	1757	0.044	0.04	0.049	18.86	0.089	2.67883e-79	196898	0.051	0.046	0.056	20.93	0.102	3.71659e-97	189320
90		Use of sun protection	2267	-0.036	-0.04	-0.031	-16.37	-0.071	3.43158e-60	211143	-0.033	-0.038	-0.029	-15.03	-0.067	4.87468e-51	207077
91		Frequency of solarium sunlamp use	2277	0	-0.004	0.005	0.15	0.001	0.880555	199497	0.001	-0.003	0.006	0.63	0.003	0.530727	198153
92		Vitamin and mineral supplements	6155	-0.005	-0.01	-0.001	-2.25	-0.01	0.0247097	211945	-0.009	-0.013	-0.004	-3.81	-0.018	0.000139846	207452
93		Mineral and other dietary supplements	6179	-0.044	-0.053	-0.034	-9.08	-0.024	1.14553e-19	212173	-0.072	-0.081	-0.062	-15.17	-0.04	5.79322e-52	208185
94		Alcohol drinker status	20117	-0.095	-0.1	-0.091	-43	-0.191	0	212387	-0.086	-0.09	-0.081	-37.64	-0.172	0	208359
95		Alcohol intake frequency	1558	0.141	0.137	0.146	65.59	0.286	0	212424	0.13	0.125	0.134	59.28	0.262	0	208412
96		Average weekly red wine intake	1568	-0.052	-0.057	-0.047	-19.54	-0.104	6.26333e-85	149203	-0.056	-0.061	-0.05	-20.62	-0.111	2.62798e-94	144440
97		Average weekly champagne plus white wine intake	1578	-0.014	-0.019	-0.009	-5.33	-0.028	9.99141e-08	149070	-0.02	-0.025	-0.014	-7.23	-0.039	4.7387e-13	144339
98		Average weekly beer plus cider intake	1588	0.027	0.023	0.032	11.63	0.055	2.94852e-31	149455	0.021	0.017	0.026	8.75	0.043	2.10185e-18	144791
99		Average weekly spirits intake	1598	0.059	0.054	0.064	22.14	0.118	1.96714e-108	148943	0.033	0.028	0.039	12.29	0.066	1.08799e-34	144305
100		Average weekly fortified wine intake	1608	0.011	0.006	0.017	4.26	0.023	2.02725e-05	149412	0.007	0.001	0.012	2.51	0.014	0.0122334	144723
101		Alcohol usually taken with meals	1618	-0.161	-0.175	-0.146	-21.91	-0.089	3.44127e-106	103841	-0.167	-0.181	-0.153	-22.7	-0.092	9.00289e-114	112542
102		AUDIT Score	20403, 20405, 20407, 20408, 20409, 20411, 20412, 20413, 20414, 20416	0.022	0.013	0.032	4.55	0.044	5.36042e-06	43436	0.005	-0.008	0.017	0.76	0.009	0.44959	26346
103		Alcohol Use Disorder	AUDIT Score >8	0.007	-0.013	0.028	0.7	0.004	0.48416	43436	-0.003	-0.03	0.024	-0.21	-0.002	0.836738	26346
104		Alcohol intake versus 10 years previously	1628	0.074	0.069	0.078	31.53	0.148	1.28273e-217	195929	0.085	0.081	0.09	36.19	0.171	7.16318e-286	189654
105		Former alcohol drinker	3731	0.098	0.061	0.136	5.14	0.054	2.73382e-07	15174	0.167	0.133	0.2	9.71	0.092	2.99918e-22	17433
106		Average monthly red wine intake	4407	-0.05	-0.066	-0.034	-6.03	-0.1	1.63832e-09	16270	-0.063	-0.079	-0.047	-7.69	-0.126	1.56665e-14	16630
107		Average monthly champagne plus white wine intake	4418	-0.035	-0.051	-0.018	-4.18	-0.069	2.87048e-05	16243	-0.031	-0.048	-0.015	-3.82	-0.063	0.000132053	16622
108		Average monthly beer plus cider intake	4429	-0.003	-0.018	0.012	-0.36	-0.005	0.718119	16306	-0.006	-0.021	0.009	-0.81	-0.012	0.416179	16715
109		Average monthly spirits intake	4440	0.001	-0.015	0.017	0.12	0.002	0.905922	16238	0.002	-0.014	0.019	0.3	0.005	0.765336	16641
110		Average monthly fortified wine intake	4451	-0.009	-0.025	0.007	-1.08	-0.018	0.27918	16325	-0.003	-0.019	0.013	-0.34	-0.006	0.733281	16723
111		Average monthly intake of other alcoholic drinks	4462	0.006	-0.011	0.022	0.66	0.011	0.507672	16342	0.001	-0.015	0.017	0.12	0.002	0.904317	16741
112		Average weekly intake of other alcoholic drinks	5364	0.033	0.024	0.042	6.94	0.066	4.08436e-12	47759	0.016	0.007	0.025	3.41	0.031	0.00065822	51932
113	Early-life risks	Breast fed	1677	-0.077	-0.088	-0.066	-13.58	-0.043	5.34162e-42	171722	-0.062	-0.075	-0.048	-9.05	-0.034	1.3893e-19	145604
114		Bodysize at age=10	1687	0.112	0.103	0.121	23.78	0.062	7.46428e-125	209287	0.12	0.11	0.129	25.26	0.066	1.35477e-140	204278
115		Height at age=10	1697	0.058	0.049	0.068	12.54	0.032	4.82006e-36	209345	0.048	0.039	0.057	10.13	0.026	4.20723e-24	204574
116		Adopted	1767	0.109	0.073	0.146	5.82	0.06	5.92415e-09	212182	0.08	0.045	0.114	4.54	0.044	5.603e-06	208165
117		Multiple birth	1777	0.055	0.026	0.084	3.76	0.03	0.000171328	209736	0.055	0.024	0.085	3.54	0.03	0.00039679	205137
118		Maternal smoking	1787	0.069	0.059	0.08	13.01	0.038	1.17492e-38	185844	0.057	0.046	0.068	10.07	0.031	7.46443e-24	176333
119		Age father death	1807	-0.025	-0.031	-0.02	-9.13	-0.051	6.88961e-20	142395	-0.027	-0.032	-0.022	-11.15	-0.054	7.58756e-29	189952
120		Age mother death	3526	-0.024	-0.03	-0.017	-7.19	-0.048	6.62337e-13	98178	-0.036	-0.041	-0.031	-14.02	-0.071	1.2996e-44	171611
121		Death of close relatives	4501	0.057	0.039	0.075	6.2	0.031	5.78695e-10	66374	0.037	0.021	0.054	4.34	0.021	1.41285e-05	71533
122		Birth weight	20022	-0.056	-0.062	-0.05	-19.25	-0.112	1.6827e-82	128766	-0.058	-0.065	-0.051	-17.29	-0.116	7.0949e-67	97001
123	Physical health	Overall health rating	2178	0.321	0.317	0.325	157.14	0.677	0	211719	0.33	0.325	0.334	157.76	0.698	0	207763
124		Long standing illness, disability or infirmity	2188	0.543	0.533	0.554	101.97	0.3	0	207898	0.549	0.538	0.559	102.75	0.303	0	203322
125		Falls in the last year	2296	0.18	0.176	0.185	80.39	0.367	0	212143	0.16	0.156	0.165	70.48	0.324	0	208216
126		Leg pain on walking	4728	0.519	0.5	0.538	53.59	0.286	0	69350	0.486	0.469	0.504	54.29	0.268	0	74730
127		Leg pain when standing still or sitting	5452	0.397	0.355	0.44	18.44	0.219	4.37209e-75	14139	0.303	0.268	0.337	17.33	0.167	9.06158e-67	18525
128		Leg pain in calf/calves	5463	0.361	0.323	0.398	18.83	0.199	3.56854e-78	14234	0.27	0.237	0.302	16.3	0.149	2.59982e-59	18851
129		Leg pain when walking uphill or hurrying	5474	0.569	0.521	0.618	23.06	0.314	1.63047e-115	14112	0.521	0.481	0.561	25.45	0.287	1.86173e-140	18505
130		Leg pain when walking normally	5485	0.499	0.459	0.539	24.41	0.275	5.32157e-129	14216	0.474	0.44	0.508	27.25	0.262	2.31914e-160	18752
131		Leg pain when walking ever disappears while walking	5496	-0.45	-0.505	-0.395	-15.96	-0.248	1.8986e-56	7753	-0.468	-0.517	-0.419	-18.85	-0.258	7.08889e-78	10033
132		Leg pain on walking effect of standing still	5518	0.349	0.31	0.388	17.48	0.192	1.17304e-67	12608	0.289	0.255	0.323	16.64	0.159	1.07253e-61	16570
133		Surgery on leg arteries other than for varicose veins	5529	0.266	0.178	0.355	5.9	0.147	3.81059e-09	14574	0.198	0.131	0.265	5.82	0.109	6.09055e-09	19150
134		Surgery amputation of toe or leg	5540	0.327	0.173	0.481	4.16	0.18	3.1592e-05	14563	0.208	0.091	0.324	3.49	0.114	0.000491888	19114
135		Ever pain last month	6159	0.316	0.305	0.326	58.83	0.174	0	212330	0.324	0.313	0.334	61.11	0.179	0	208160
136		Headaches for 3 months	3799	0.148	0.129	0.167	15.15	0.082	9.82979e-52	49879	0.128	0.103	0.153	10.08	0.071	7.54649e-24	29266
137		Neck shoulder pain for 3 months	3404	0.267	0.245	0.289	23.76	0.147	3.97948e-124	50143	0.22	0.197	0.243	18.5	0.121	4.00393e-76	46603
138		Back pain for 3 months	3571	0.288	0.266	0.309	26.24	0.159	7.70989e-151	54083	0.294	0.271	0.316	25.71	0.162	7.77376e-145	52754
139		Knee pain for 3 months	3773	0.275	0.248	0.303	19.85	0.152	2.82951e-87	43603	0.294	0.266	0.322	20.65	0.162	2.50995e-94	48679
140		Ever vascular heart problem diagnosed	6150	0.203	0.193	0.214	38.21	0.112	2.5637461615219e-318	212261	0.188	0.178	0.198	37.89	0.104	3.98334881705034e-313	208156
141		Age high blood pressure diagnosed	2966	-0.032	-0.041	-0.023	-6.8	-0.064	1.08396e-11	42881	-0.03	-0.038	-0.022	-7.61	-0.061	2.7239e-14	67183
142		Blood clot problem diagnosed	6152	0.112	0.102	0.121	23.13	0.062	3.39662e-118	212334	0.148	0.138	0.158	29.69	0.082	2.3147e-193	208243
143		Age hay fever, rhinitis or eczema diagnosed	3761	0.026	0.017	0.036	5.56	0.053	2.7562e-08	47438	0.02	0.009	0.032	3.58	0.041	0.000344952	33824
144		Diabetes diagnosed by doctor	2443	0.36	0.341	0.378	38.61	0.198	0	212046	0.347	0.332	0.362	44.2	0.191	0	208040
145		Cancer diagnosed by doctor	2453	0.125	0.107	0.142	13.92	0.069	5.06709e-44	211915	0.117	0.103	0.131	16.31	0.064	9.41829e-60	207990
146		Fractured broken bones in last 5 years	2463	0.13	0.115	0.144	17.37	0.071	1.52455e-67	211420	0.111	0.097	0.126	14.94	0.061	1.786e-50	207717
147		Other serious medical condition diagnosed by doctor	2473	0.439	0.428	0.45	79.79	0.242	0	208921	0.388	0.378	0.398	73.76	0.214	0	204601
148		Medication for pain relief, constipation or heartburn	6154	0.272	0.262	0.281	55.83	0.15	0	210419	0.28	0.27	0.29	55.98	0.154	0	206386
149		Diastolic blood pressure (automated reading)	4079	-0.065	-0.07	-0.061	-29.36	-0.131	4.03348e-189	194155	-0.105	-0.11	-0.1	-45.03	-0.211	0	191231
150		Systolic blood pressure (automated reading)	4080	-0.068	-0.073	-0.064	-30.19	-0.137	9.88479e-200	194153	-0.089	-0.093	-0.084	-37.49	-0.178	1.51508e-306	191223
151		Pulse rate (automated reading)	102	0.056	0.051	0.061	24.06	0.112	1.07158e-127	194155	0.038	0.033	0.043	15.96	0.076	2.75155e-57	191231
152		Pulse rate	4194	0.051	0.043	0.059	12.94	0.102	2.93382e-38	69214	0.036	0.028	0.044	9.39	0.072	6.03809e-21	74643
153		Pulse wave Arterial Stiffness Index	21021	0.016	0.008	0.024	4.08	0.032	4.54039e-05	69214	0.002	-0.005	0.01	0.6	0.005	0.549137	74642
154		Pulse wave Reflection Index	4195	0.004	-0.004	0.012	0.94	0.008	0.348162	69183	-0.012	-0.02	-0.005	-3.23	-0.025	0.00123434	74605
155		Pulse wave peak to peak time	4196	-0.018	-0.026	-0.01	-4.52	-0.036	6.15452e-06	69175	-0.008	-0.015	0	-2.02	-0.016	0.0429295	74603
156		Body fat percentage	23099	0.012	0.01	0.013	13.55	0.023	8.63747e-42	210087	0.011	0.009	0.013	11.86	0.022	1.95212e-32	204932
157		Whole body fat mass	23100	0.006	0.005	0.008	7.64	0.013	2.24611e-14	209844	0.001	0	0.003	1.45	0.003	0.146435	204753
158		Whole body fat free mass	23101	-0.05	-0.052	-0.048	-53.21	-0.099	0	210189	-0.055	-0.057	-0.054	-56.77	-0.111	0	205005
159		Whole body water mass	23102	-0.05	-0.051	-0.048	-52.92	-0.099	0	210216	-0.056	-0.057	-0.054	-56.7	-0.111	0	205009
160		Impedance of whole body	23106	0.046	0.043	0.049	34.99	0.092	2.1138e-267	210193	0.044	0.041	0.047	32.59	0.088	2.12019e-232	204990
161		Impedance of leg (right)	23107	0.034	0.03	0.037	20.69	0.067	5.75983e-95	210203	0.017	0.014	0.021	10.3	0.034	7.24233e-25	205003
162		Impedance of leg (left)	23108	0.029	0.026	0.033	18.16	0.059	1.14523e-73	210199	0.016	0.013	0.019	9.59	0.032	8.55899e-22	205003
163		Impedance of arm (right)	23109	0.055	0.053	0.058	41.62	0.11	0	210187	0.062	0.059	0.065	45.15	0.124	0	204984
164		Impedance of arm (left)	23110	0.051	0.048	0.054	38.93	0.102	0	210195	0.056	0.054	0.059	41.76	0.113	0	204999
165		Leg fat percentage (right)	23111	0.008	0.007	0.009	12.52	0.015	5.97132e-36	210198	0.003	0.002	0.004	4.78	0.006	1.73866e-06	204999
166		Leg fat mass (right)	23112	0.014	0.013	0.016	19.07	0.028	5.48173e-81	210194	0.006	0.005	0.008	8.14	0.012	3.9267e-16	204997
167		Leg fat free mass (right)	23113	-0.038	-0.04	-0.036	-40.52	-0.076	0	210187	-0.039	-0.041	-0.037	-37.33	-0.078	6.82348e-304	204992
168		Leg predicted mass (right)	23114	-0.037	-0.039	-0.036	-40.39	-0.075	0	210187	-0.038	-0.04	-0.036	-37.26	-0.076	7.60321e-303	204992
169		Leg fat percentage (left)	23115	0.006	0.005	0.007	10.71	0.012	9.61824e-27	210183	0.003	0.001	0.004	4.28	0.005	1.88628e-05	204989
170		Leg fat mass (left)	23116	0.013	0.012	0.014	18.21	0.026	5.04377e-74	210180	0.006	0.004	0.007	8.03	0.012	9.51588e-16	204988
171		Leg fat free mass (left)	23117	-0.037	-0.038	-0.035	-40.33	-0.073	0	210171	-0.039	-0.041	-0.037	-39	-0.078	0	204981
172		Leg predicted mass (left)	23118	-0.036	-0.038	-0.034	-40.25	-0.072	0	210168	-0.038	-0.04	-0.036	-38.92	-0.076	0	204980
173		Arm fat percentage (right)	23119	0.031	0.03	0.033	42.54	0.063	0	210159	0.034	0.032	0.035	44	0.068	0	204979
174		Arm fat mass (right)	23120	0.03	0.028	0.032	34.22	0.06	7.13232e-256	210140	0.028	0.026	0.03	32.66	0.056	2.08879e-233	204969
175		Arm fat free mass (right)	23121	-0.053	-0.055	-0.051	-58.47	-0.106	0	210136	-0.064	-0.066	-0.062	-64.51	-0.128	0	204966
176		Arm predicted mass (right)	23122	-0.052	-0.054	-0.05	-58.2	-0.104	0	210131	-0.063	-0.065	-0.061	-64.42	-0.126	0	204964
177		Arm fat percentage (left)	23123	0.029	0.027	0.03	39.74	0.057	0	210121	0.03	0.029	0.032	41	0.061	0	204955
178		Arm fat mass (left)	23124	0.032	0.03	0.033	34.52	0.063	1.94742e-260	210106	0.029	0.027	0.03	32.1	0.057	1.60232e-225	204936
179		Arm fat free mass (left)	23125	-0.05	-0.052	-0.048	-54.01	-0.1	0	210097	-0.06	-0.062	-0.058	-58.74	-0.12	0	204934
180		Arm predicted mass (left)	23126	-0.049	-0.051	-0.047	-52.92	-0.098	0	210088	-0.06	-0.062	-0.058	-60.62	-0.12	0	204928
181		Trunk fat percentage	23127	0.007	0.004	0.009	5.41	0.014	6.47313e-08	210073	0.008	0.005	0.011	5.97	0.016	2.32122e-09	204906
182		Trunk fat mass	23128	-0.006	-0.008	-0.003	-5.1	-0.011	3.34396e-07	210063	-0.009	-0.011	-0.006	-7.33	-0.017	2.33728e-13	204894
183		Trunk fat free mass	23129	-0.057	-0.059	-0.055	-54.83	-0.113	0	210027	-0.063	-0.065	-0.061	-59.76	-0.126	0	204861
184		Trunk predicted mass	23130	-0.056	-0.058	-0.054	-54.51	-0.111	0	210006	-0.062	-0.064	-0.06	-59.49	-0.124	0	204839
185	Mental health	Frequency of family/friends visit	1031	0.044	0.039	0.048	19.36	0.087	2.08143e-83	211518	0.051	0.046	0.055	22.19	0.101	6.05003e-109	207524
186		Neuroticism	1920, 1930, 1940, 1950,1960,1970, 1980, 1990, 2000, 2010, 2020, 2030	0.22	0.216	0.225	90.38	0.452	0	173659	0.167	0.162	0.172	66.36	0.34	0	165404
187		Loneliness	2020	0.381	0.37	0.391	71	0.21	0	209000	0.311	0.3	0.323	53.49	0.172	0	205573
188		Depressive symptoms (current, PHQ4)	2050, 2060, 2070, 2080	0.329	0.325	0.334	147	0.697	0	194872	0.245	0.24	0.249	104.99	0.504	0	191332
189		Broad depression	2090	0.308	0.298	0.318	62.68	0.17	0	211218	0.227	0.217	0.237	45.74	0.125	0	207206
190		Able to confide	2110	-0.099	-0.103	-0.094	-42.88	-0.198	0	206540	-0.063	-0.068	-0.059	-26.92	-0.127	2.21988e-159	200845
191		Happiness	4526	0.193	0.185	0.2	48.65	0.392	0	69587	0.124	0.117	0.132	32.42	0.251	6.19788e-229	75184
192		Work/job satisfaction	4537	0.177	0.17	0.185	45.02	0.36	0	69637	0.063	0.056	0.071	16.55	0.126	2.22818e-61	75054
193		Health satisfaction	4548	0.293	0.286	0.3	79.58	0.613	0	69695	0.281	0.274	0.289	77.6	0.587	0	75135
194		Family relationship satisfaction	4559	0.12	0.112	0.127	29.87	0.241	8.80399e-195	69401	0.078	0.071	0.086	20.26	0.157	5.05668e-91	74608
195		Friendships satisfaction	4570	0.1	0.092	0.108	24.99	0.201	3.24922e-137	69124	0.073	0.065	0.08	18.86	0.146	3.82175e-79	74540
196		Financial situation satisfaction	4581	0.173	0.166	0.181	45.3	0.352	0	69552	0.115	0.107	0.122	30.3	0.231	1.63059e-200	75011
197		Ever depressed for a whole week	4598	0.225	0.208	0.243	25.89	0.124	4.9901e-147	68604	0.148	0.132	0.163	18.33	0.081	6.56889e-75	73682
198		Longest period of depression	4609	0.086	0.074	0.098	14.34	0.173	1.78215e-46	31243	0.066	0.053	0.078	10.46	0.132	1.44915e-25	28668
199		Number of depression episodes	4620	0.07	0.057	0.082	10.95	0.139	7.79439e-28	28053	0.053	0.04	0.066	7.98	0.106	1.48558e-15	25733
200		Ever unenthusiastic/disinterested for a whole week	4631	0.315	0.298	0.332	36.36	0.174	1.33586e-286	67011	0.246	0.23	0.263	29.43	0.136	2.73926e-189	72054
201		Ever manic/hyper for 2 days	4642	0.276	0.25	0.302	20.48	0.152	5.78981e-93	67961	0.254	0.222	0.285	15.6	0.14	9.14178e-55	73479
202		Ever highly irritable/argumentative for 2 days	4653	0.27	0.252	0.289	28.74	0.149	1.30701e-180	68320	0.252	0.232	0.272	24.38	0.139	9.93379e-131	73617
203		Longest period of unenthusiasm / disinterest	5375	0.084	0.069	0.098	11.35	0.168	9.38561e-30	20925	0.064	0.048	0.08	7.79	0.127	6.90005e-15	17110
204		Number of unenthusiastic/disinterested episodes	5386	0.087	0.073	0.102	11.49	0.176	1.81074e-30	19466	0.071	0.055	0.088	8.42	0.143	4.01903e-17	15858
205		Length of longest manic/irritable episode	5663	0.084	0.066	0.102	9.21	0.169	3.73779e-20	13463	0.075	0.054	0.097	6.85	0.151	7.59908e-12	9392
206		Severity of manic/irritable episodes	5674	0.319	0.28	0.357	16.41	0.176	6.03393e-60	14346	0.216	0.169	0.262	9.1	0.119	1.06873e-19	10443
207		Stressful life event in last 2 years	6145	0.213	0.204	0.223	44.38	0.117	0	211550	0.181	0.172	0.191	38.13	0.1	5.1646885492566e-317	207540
208		Manic/hyper symptoms	6156	0.052	0.017	0.088	2.87	0.029	0.00408625	16477	0.006	-0.036	0.047	0.27	0.003	0.784747	11968
209		Leisure or social activities	6160	-0.201	-0.21	-0.191	-41.65	-0.111	0	212079	-0.19	-0.2	-0.18	-37.67	-0.105	0	208055
210		Probable depression	20126	0.285	0.265	0.305	27.75	0.157	3.37146e-168	49990	0.209	0.188	0.229	20.04	0.115	4.73877e-89	54868
211		Addiction ever (self-reported)	20401	0.191	0.164	0.218	13.91	0.105	6.21782e-44	73925	0.149	0.112	0.185	8.07	0.082	7.23435e-16	59423
212		Tense, sore, or aching muscles during worst period of anxiety	20417	0.277	0.248	0.306	18.91	0.153	3.94947e-79	22753	0.257	0.22	0.294	13.58	0.141	9.3502e-42	14047
213		Impact on normal roles during worst period of anxiety	20418	0.098	0.086	0.111	15.01	0.198	1.09697e-50	24998	0.083	0.066	0.099	9.88	0.166	6.23612e-23	15352
214		Difficulty concentrating during worst period of anxiety	20419	0.21	0.174	0.245	11.45	0.116	2.82411e-30	24024	0.152	0.113	0.191	7.65	0.084	2.19142e-14	14458
215		Longest period spent worried or anxious	20420	0.089	0.074	0.105	11.19	0.18	5.70376e-29	16838	0.055	0.036	0.075	5.57	0.111	2.67461e-08	10917
216		Ever felt worried, tense, or anxious for most of a month or longer	20421	0.226	0.21	0.243	26.82	0.125	1.05948e-157	69870	0.136	0.116	0.156	13.38	0.075	9.57795e-41	56049
217		More irritable than usual during worst period of anxiety	20422	0.098	0.065	0.13	5.85	0.054	4.95809e-09	23027	0.108	0.07	0.147	5.59	0.06	2.30692e-08	13748
218		Keyed up or on edge during worst period of anxiety	20423	0.109	0.073	0.144	6.01	0.06	1.83638e-09	23843	0.061	0.018	0.103	2.8	0.033	0.00515156	14603
219		Ever worried more than most people would in similar situation	20425	0.257	0.239	0.274	28.76	0.142	1.16263e-180	62380	0.193	0.172	0.215	17.53	0.106	1.35154e-68	50470
220		Restless during period of worst anxiety	20426	0.078	0.05	0.107	5.37	0.043	8.11199e-08	23289	0.068	0.032	0.104	3.71	0.037	0.000206575	14073
221		Frequent trouble falling or staying asleep during worst period of anxiety	20427	0.088	0.05	0.126	4.54	0.049	5.697e-06	24441	0.031	-0.011	0.073	1.44	0.017	0.149054	14861
222		Professional informed about anxiety	20428	0.183	0.154	0.211	12.6	0.101	2.7262e-36	24904	0.163	0.128	0.199	9.01	0.09	2.22466e-19	15281
223		Depression age onset	20433	-0.057	-0.067	-0.047	-11.25	-0.115	2.57812e-29	40731	-0.029	-0.041	-0.017	-4.73	-0.058	2.24806e-06	27888
224		Depression age last episode	20434	0.09	0.08	0.1	17.58	0.181	6.04651e-69	39969	0.055	0.043	0.068	8.68	0.111	4.05202e-18	26270
225		Difficulty concentrating during worst depression	20435	0.174	0.144	0.203	11.6	0.096	4.85615e-31	39838	0.12	0.09	0.15	7.91	0.066	2.6049e-15	25976
226		CIDI depression	20435, 20436, 20437, 20441, 20446, 20449, 20450, 20532, 20536	0.121	0.089	0.113	16.67	0.203	4.64847e-62	27387	0.094	0.065	0.095	10.45	0.161	1.80159e-25	16874
227		CIDI depression status	20435, 20436, 20437, 20441, 20446, 20449, 20450, 20532, 20536	0.269	0.21	0.291	12.18	0.138	4.58222e-34	27387	0.164	0.114	0.193	7.57	0.085	3.80067e-14	16874
228		Worried most days during period of worst anxiety	20438	0.115	0.105	0.124	23.25	0.231	7.7519e-119	43934	0.059	0.047	0.071	9.8	0.118	1.20187e-22	29744
229		Frequency of depressed days during worst episode of depression	20439	0.057	0.047	0.066	11.43	0.114	3.27196e-30	43305	0.03	0.018	0.041	4.88	0.059	1.04355e-06	29147
230		Impact on normal roles during worst period of depression	20440	0.094	0.085	0.104	19.19	0.19	8.90204e-82	44460	0.071	0.059	0.083	11.94	0.143	8.17958e-33	30274
231		Recurrent depression	20442	0.023	0.012	0.034	4.22	0.046	2.41161e-05	35802	0.011	-0.001	0.024	1.73	0.023	0.0828424	24779
232		Depression possibly related to childbirth	20445	0.061	0.023	0.098	3.15	0.033	0.00162565	26420	0.051	0.006	0.095	2.22	0.028	0.0267148	16806
233		Depression possibly related to stressful or traumatic event	20447	-0.068	-0.09	-0.046	-6.09	-0.038	1.11713e-09	44391	-0.084	-0.112	-0.057	-6	-0.047	2.02873e-09	30243
234		Professional informed about depression	20448	0.218	0.196	0.241	18.99	0.12	4.36956e-80	44380	0.153	0.128	0.178	11.92	0.085	1.05143e-32	30186
235		Ever taken cannabis	20453	0	-0.007	0.007	0	0	0.998693	74729	0.013	0.005	0.021	3.18	0.026	0.00147057	59861
236		Maximum frequency of taking cannabis	20454	0.043	0.028	0.057	5.75	0.085	8.91115e-09	19120	0.051	0.026	0.075	4.06	0.101	4.9641e-05	6703
237		Age when last took cannabis	20455	0.04	0.025	0.054	5.44	0.079	5.47537e-08	19681	0.04	0.016	0.064	3.28	0.08	0.0010419	7034
238		General happiness	20458	0.14	0.133	0.147	37.28	0.283	2.48178e-301	74402	0.092	0.084	0.101	21.82	0.185	3.76286e-105	59638
239		General happiness with own health	20459	0.215	0.208	0.222	59.36	0.44	0	74661	0.185	0.177	0.193	44.79	0.376	0	59741
240		Belief that own life is meaningful	20460	-0.123	-0.131	-0.116	-32.35	-0.249	5.19084e-228	73158	-0.076	-0.084	-0.067	-17.68	-0.152	9.24152e-70	58340
241		Unusual experience ever	20463, 20468, 20471, 20474	0.24	0.212	0.268	16.84	0.132	1.54338e-63	74831	0.224	0.188	0.26	12.16	0.124	5.37995e-34	59876
242		Not worth living	20479	0.129	0.122	0.136	34.3	0.26	7.29895e-256	74386	0.099	0.091	0.107	23.54	0.199	6.16723e-122	59435
243		Self harm ever	20480	0.301	0.272	0.329	20.83	0.166	4.81894e-96	74612	0.239	0.193	0.285	10.23	0.132	1.56722e-24	59759
244		Ever contemplated self-harm	20485	0.113	0.105	0.12	29.94	0.227	8.67333e-196	74552	0.08	0.071	0.088	18.83	0.16	6.84622e-79	59683
245		Contemplated self-harm in past year	20486	0.246	0.203	0.29	11.07	0.136	2.32831e-28	12592	0.238	0.167	0.309	6.61	0.131	4.07745e-11	5600
246		Trauma (childhood)	20487, 20488, 20489, 20490, 20491	0.006	-0.001	0.014	1.67	0.013	0.0952472	73253	0	-0.008	0.009	0.03	0	0.973833	58298
247		Longest period of mania or irritability	20492	0.052	0.037	0.067	6.95	0.104	3.7093e-12	19554	0.057	0.037	0.077	5.53	0.114	3.25674e-08	10388
248		Bipolar disorder (type I)	20493	0.194	0.163	0.226	12.06	0.107	2.19013e-33	18676	0.194	0.148	0.239	8.31	0.107	1.08131e-16	10142
249		PTSD symptom	20494, 20495, 20496, 20497, 20498, 20508	0.195	0.184	0.205	35.77	0.397	3.67254e-275	34653	0.145	0.132	0.157	22.17	0.292	7.77877e-108	24945
250		PTSD status	20494, 20495, 20496, 20497, 20498, 20508	0.434	0.395	0.472	21.96	0.239	4.07799e-106	34653	0.342	0.278	0.405	10.55	0.188	5.79033e-26	24945
251		Sum of psychiatric conditions	20499	0.24	0.224	0.256	30.1	0.132	6.98516e-198	74631	0.184	0.167	0.202	20.33	0.102	1.43509e-91	59654
252		Ever suffered mental distress preventing usual activities	20500	0.257	0.241	0.273	31.92	0.142	5.40249e-222	73814	0.203	0.185	0.222	21.49	0.112	4.70764e-102	59176
253		Ever had period of mania / excitability	20501	0.231	0.201	0.261	15.12	0.127	1.33138e-51	73154	0.199	0.154	0.243	8.77	0.109	1.75729e-18	58497
254		Ever had period extreme irritability	20502	0.179	0.163	0.195	21.63	0.099	2.14936e-103	72610	0.162	0.142	0.182	15.74	0.089	9.85171e-56	57894
255		General anxiety disorder Severity	20505, 20506, 20509, 20512, 20515, 20516, 20520	0.167	0.16	0.174	44.77	0.339	0	74048	0.112	0.104	0.121	26.49	0.226	9.06556e-154	58670
256		General anxiety disorder ever (GAD>=10)	20505, 20506, 20509, 20512, 20515, 20516, 20520	0.415	0.388	0.442	29.89	0.229	3.91078e-195	74048	0.366	0.326	0.406	18.06	0.202	9.61246e-73	58670
257		PHQ9 Severity	20507, 20508, 20510, 20511, 20513, 20514, 20517, 20518, 20519	0.22	0.214	0.229	60.45	0.442	0	73702	0.165	0.157	0.173	39.25	0.33	0	58558
258		Trauma (adult)	20521, 20522, 20523, 20524, 20525	-0.007	-0.014	0.001	-1.73	-0.013	0.0839589	72304	-0.009	-0.017	-0.001	-2.09	-0.018	0.036376	56960
259		Trauma (catastrophic)	20526, 20527, 20528, 20529, 20530, 20531	0.057	0.049	0.064	15.01	0.114	7.32897e-51	73484	0.054	0.046	0.062	12.73	0.108	4.32166e-37	58677
260		Frequency of difficulty controlling worry during worst period of anxiety	20537	0.091	0.078	0.104	13.8	0.183	3.55677e-43	24778	0.057	0.041	0.074	6.76	0.114	1.47703e-11	15152
261		Worried most days during period of worst anxiety	20538	0.159	0.112	0.206	6.65	0.088	3.07005e-11	24174	0.111	0.06	0.162	4.26	0.061	2.05035e-05	14742
262		Frequency of inability to stop worrying during worst period of anxiety	20539	0.086	0.073	0.099	13.05	0.173	8.55613e-39	24837	0.054	0.037	0.07	6.41	0.108	1.51563e-10	15226
263		Multiple worries during worst period of anxiety	20540	0.229	0.193	0.265	12.53	0.126	6.26366e-36	24056	0.178	0.138	0.218	8.77	0.098	2.00963e-18	14637
264		Difficulty stopping worrying during worst period of anxiety	20541	0.112	0.051	0.174	3.56	0.062	0.000365059	24368	0.112	0.044	0.179	3.26	0.062	0.00112791	14865
265		Stronger worrying (than other people) during period of worst anxiety	20542	0.175	0.129	0.221	7.47	0.097	8.54175e-14	17438	0.157	0.105	0.208	5.96	0.086	2.62401e-09	9834
266		Number of things worried about during worst period of anxiety	20543	0.209	0.181	0.237	14.46	0.115	3.46233e-47	24407	0.178	0.143	0.213	10.07	0.098	8.67214e-24	14826
267	Biochemistry markers	Albumin	30600	-0.06	-0.065	-0.056	-25.12	-0.121	4.68876e-139	183415	-0.08	-0.085	-0.076	-32.78	-0.161	6.12803e-235	180393
268		Alkaline phosphatase	30610	0.067	0.062	0.071	29.31	0.134	1.75311e-188	200088	0.056	0.052	0.061	24.01	0.113	2.96768e-127	195912
269		Alanine aminotransferase	30620	-0.031	-0.035	-0.027	-14.81	-0.061	1.29654e-49	198875	-0.049	-0.053	-0.045	-21.95	-0.098	1.09321e-106	195582
270		Apolipoprotein A	30630	-0.061	-0.065	-0.057	-28.05	-0.122	8.27765e-173	182425	-0.064	-0.068	-0.059	-28.97	-0.128	4.40564e-184	179344
271		Apolipoprotein B	30640	-0.056	-0.061	-0.051	-24.01	-0.112	3.31063e-127	199685	-0.091	-0.096	-0.087	-38.86	-0.183	0	195840
272		Aspartate aminotransferase	30650	-0.037	-0.042	-0.033	-16.49	-0.075	4.7758e-61	198605	-0.043	-0.048	-0.039	-18.36	-0.087	3.0064e-75	194830
273		Direct bilirubin	30660	-0.003	-0.007	0.002	-1.03	-0.005	0.305338	167482	0.003	-0.002	0.007	1.08	0.005	0.281883	166999
274		Creatinine	30670	-0.016	-0.021	-0.012	-7.1	-0.033	1.22716e-12	200252	0.013	0.008	0.018	5.51	0.026	3.50284e-08	195536
275		Calcium	30680	-0.031	-0.035	-0.026	-12.48	-0.061	1.01559e-35	183158	-0.035	-0.04	-0.03	-14.23	-0.07	6.12955e-46	179989
276		Cholesterol	30690	-0.082	-0.086	-0.077	-35.02	-0.164	8.38174e-268	200682	-0.107	-0.112	-0.103	-47.9	-0.216	0	196565
277		Creatinine	30700	-0.056	-0.06	-0.052	-29.78	-0.112	2.01367e-194	200361	-0.028	-0.032	-0.025	-14.74	-0.057	4.04038e-49	195914
278		C-reactive protein	30710	0.072	0.068	0.076	35.27	0.145	9.98113e-272	198442	0.071	0.067	0.075	32.57	0.142	4.41671e-232	193713
279		Cystatin C	30720	0.095	0.091	0.099	44.6	0.191	0	200261	0.113	0.109	0.118	51.72	0.228	0	195235
280		Gamma glutamyltransferase	30730	0.022	0.018	0.026	10.47	0.044	1.15393e-25	198720	0.028	0.023	0.032	12.5	0.056	7.54539e-36	194767
281		Glucose	30740	0.022	0.017	0.026	8.91	0.043	5.03442e-19	181407	0.029	0.024	0.033	11.61	0.057	3.72953e-31	178077
282		Glycated haemoglobin (HbA1c)	30750	0.055	0.05	0.059	24.31	0.109	2.39647e-130	197143	0.067	0.062	0.071	29.05	0.133	3.88036e-185	193326
283		HDL cholesterol	30760	-0.056	-0.06	-0.052	-27.58	-0.113	4.35916e-167	183156	-0.052	-0.056	-0.048	-25.02	-0.105	6.85164e-138	180144
284		IGF-1	30770	-0.045	-0.05	-0.041	-19.58	-0.091	2.57876e-85	199378	-0.042	-0.047	-0.038	-18.03	-0.085	1.3183e-72	195444
285		LDL direct	30780	-0.074	-0.078	-0.069	-31.47	-0.148	6.93704e-217	200293	-0.104	-0.109	-0.1	-45.16	-0.209	0	196218
286		Lipoprotein A	30790	-0.001	-0.006	0.005	-0.19	-0.001	0.849066	160854	0.001	-0.004	0.007	0.53	0.003	0.598023	156560
287		Oestradiol	30800	-0.002	-0.012	0.007	-0.47	-0.005	0.637071	38317	0.018	0	0.035	1.99	0.035	0.0461306	11671
288		Phosphate	30810	0.031	0.026	0.035	12.87	0.061	6.60087e-38	183148	0.039	0.034	0.043	16.61	0.078	6.70741e-62	180177
289		Rheumatoid factor	30820	0.043	0.027	0.059	5.26	0.087	1.45827e-07	16542	0.035	0.02	0.05	4.6	0.07	4.26914e-06	19438
290		SHBG	30830	0.015	0.011	0.019	7.47	0.03	8.24601e-14	180438	0.024	0.02	0.028	11.02	0.048	3.11178e-28	178109
291		Total bilirubin	30840	-0.045	-0.049	-0.04	-19.74	-0.089	1.23889e-86	197950	-0.047	-0.051	-0.042	-20.54	-0.094	1.10045e-93	194329
292		Testosterone	30850	-0.025	-0.031	-0.018	-7.42	-0.05	1.18181e-13	87462	-0.043	-0.049	-0.036	-12.98	-0.085	1.79169e-38	92247
293		Total protein	30860	-0.028	-0.032	-0.023	-11.3	-0.055	1.318e-29	183195	-0.03	-0.035	-0.025	-12.29	-0.061	1.0705e-34	180150
294		Triglycerides	30870	0.011	0.007	0.015	5.41	0.023	6.16111e-08	198959	-0.015	-0.019	-0.011	-6.8	-0.03	1.05245e-11	195433
295		Urate	30880	-0.019	-0.023	-0.016	-10.52	-0.038	7.14175e-26	200396	-0.005	-0.009	-0.001	-2.6	-0.01	0.00919231	196318
296		Vitamin D	30890	-0.085	-0.089	-0.08	-37.24	-0.17	1.9911e-302	191603	-0.086	-0.091	-0.082	-36.79	-0.173	3.04195e-295	186635
297	Environment	Nitrogen dioxide air pollution; 2010	24003	0.026	0.023	0.03	13.87	0.053	1.00385e-43	208891	0.033	0.03	0.037	17.31	0.067	4.68864e-67	205383
298		Nitrogen oxides air pollution; 2010	24004	0.028	0.024	0.032	13.77	0.055	4.30136e-43	208228	0.034	0.03	0.038	16.75	0.068	6.68769e-63	204835
299		Particulate matter air pollution (pm10); 2010	24005	0.021	0.017	0.026	9.37	0.043	7.60944e-21	193865	0.02	0.016	0.025	8.69	0.04	3.56024e-18	192255
300		Particulate matter air pollution (pm2.5); 2010	24006	0.028	0.024	0.032	13.42	0.056	4.96504e-41	193705	0.036	0.032	0.04	16.95	0.071	2.2786e-64	192129
301		Particulate matter air pollution (pm2.5) absorbance; 2010	24007	0.02	0.016	0.023	9.95	0.039	2.61242e-23	193095	0.022	0.018	0.026	10.83	0.043	2.46938e-27	191534
302		Particulate matter air pollution 2.5-10um; 2010	24008	0.011	0.006	0.016	4.69	0.022	2.67557e-06	193904	0.006	0.001	0.01	2.33	0.011	0.0200338	192279
303		Traffic intensity on the nearest road	24009	0.018	0.001	0.036	2.03	0.036	0.0420397	12685	0.023	0.005	0.04	2.52	0.045	0.0118118	12634
304		Inverse distance to the nearest road	24010	0.001	-0.004	0.005	0.33	0.002	0.7425	207553	0.002	-0.002	0.007	1.02	0.005	0.306739	204095
305		Traffic intensity on the nearest major road	24011	0.016	0.012	0.021	7.11	0.033	1.12597e-12	206053	0.013	0.009	0.018	5.8	0.027	6.48443e-09	202596
306		Inverse distance to the nearest major road	24012	0.006	0.001	0.011	2.59	0.012	0.00958995	196182	0.005	0	0.009	2.02	0.01	0.0432018	193025
307		Total traffic load on major roads	24013	0.012	0	0.024	1.98	0.024	0.0475985	29170	0.011	-0.002	0.023	1.71	0.021	0.0864135	28199
308		Close to major road	24014	0	-0.017	0.017	-0.01	0	0.994964	209384	-0.005	-0.023	0.013	-0.54	-0.003	0.591869	205827
309		Sum of road length of major roads within 100m	24015	0.006	-0.005	0.018	1.07	0.013	0.285076	31178	0.003	-0.009	0.015	0.42	0.005	0.675714	29978
310		Nitrogen dioxide air pollution; 2005	24016	0.024	0.021	0.027	14.26	0.048	3.92197e-46	208683	0.03	0.026	0.033	17.21	0.059	2.69203e-66	205302
311		Nitrogen dioxide air pollution; 2006	24017	0.024	0.021	0.027	14.01	0.048	1.49814e-44	208772	0.03	0.026	0.033	16.87	0.059	8.11594e-64	205353
312		Nitrogen dioxide air pollution; 2007	24018	0.023	0.019	0.026	13.97	0.045	2.5558e-44	208757	0.028	0.025	0.031	16.91	0.056	4.31768e-64	205314
313		Particulate matter air pollution (pm10); 2007	24019	0.022	0.019	0.025	15.76	0.044	6.50204e-56	208888	0.025	0.023	0.028	17.74	0.051	2.34567e-70	205338
314		Average daytime sound level of noise pollution	24020	-0.001	-0.006	0.003	-0.59	-0.003	0.556249	208632	-0.005	-0.01	0	-2.15	-0.01	0.0313126	205179
315		Average evening sound level of noise pollution	24021	-0.001	-0.006	0.003	-0.6	-0.003	0.547719	208633	-0.005	-0.01	0	-2.14	-0.01	0.0325703	205180
316		Average night-time sound level of noise pollution	24022	-0.001	-0.006	0.003	-0.61	-0.003	0.54471	208632	-0.005	-0.01	0	-2.16	-0.01	0.0311263	205179
317		Greenspace percentage, buffer 1000m	24500	-0.015	-0.019	-0.011	-7.47	-0.03	8.14276e-14	184677	-0.021	-0.025	-0.017	-10.23	-0.041	1.48586e-24	184847
318		Domestic garden percentage, buffer 1000m	24501	0.012	0.007	0.016	5.15	0.024	2.62617e-07	184677	0.018	0.013	0.022	7.76	0.036	8.85254e-15	184847
319		Water percentage, buffer 1000m	24502	-0.008	-0.012	-0.003	-3.24	-0.016	0.00118938	182741	-0.006	-0.01	-0.001	-2.39	-0.011	0.0169217	182680
320		Greenspace percentage, buffer 300m	24503	-0.008	-0.012	-0.004	-3.56	-0.016	0.000373444	184677	-0.017	-0.022	-0.013	-7.77	-0.035	7.77135e-15	184847
321		Domestic garden percentage, buffer 300m	24504	0.012	0.007	0.017	4.99	0.024	5.98988e-07	184677	0.017	0.012	0.021	6.97	0.033	3.08829e-12	184847
322		Water percentage, buffer 300m	24505	-0.006	-0.011	-0.002	-2.61	-0.013	0.00916661	182772	-0.009	-0.014	-0.004	-3.64	-0.018	0.00026999	182689
323		Natural environment percentage, buffer 1000m	24506	-0.018	-0.022	-0.015	-9.96	-0.036	2.3743e-23	210360	-0.024	-0.028	-0.021	-13.07	-0.049	5.18295e-39	207249
324		Natural environment percentage, buffer 300m	24507	-0.014	-0.018	-0.01	-6.8	-0.028	1.07566e-11	210360	-0.021	-0.025	-0.017	-10.11	-0.042	4.83545e-24	207249
325		Distance (Euclidean) to coast	24508	0.002	0	0.004	2.16	0.004	0.0311363	210360	0	-0.003	0.002	-0.44	-0.001	0.661294	207249

## Sheet: Longitudinal association
			Baseline physical frailty predicts follow-up behaviors						Baseline behaviors predict follow-up physical frailty
	Phenotype	UK Biobank Field ID	Coeff	95% CI lower	95% CI upper	Cohen's d	T-value	Uncorrected P-value	Coeff	95% CI lower	95% CI upper	Cohen's d	T-value	Uncorrected P-value	Sample size
1	Fluid intelligence	20016	-0.024	-0.036	-0.011	-0.047	-3.6	0.0003144	-0.01	-0.025	0.006	-0.019	-1.21	0.227029	14338
2	Prospective memory	20018	-0.116	-0.164	-0.067	-0.064	-4.69	2.77755e-06	-0.01	-0.025	0.004	-0.021	-1.39	0.165831	14683
3	Reaction time	20023	0.021	0.012	0.029	0.041	4.97	6.85521e-07	0.041	0.032	0.05	0.081	8.88	7.23465e-19	42625
4	Trail making_1 (time)	20156	0.03	0.014	0.045	0.059	3.74	0.000187773	0.024	0.008	0.04	0.048	2.93	0.0034117	13699
5	Trail making_2 (time)	20157	0.017	0.004	0.03	0.034	2.49	0.0128707	0.006	-0.01	0.023	0.013	0.74	0.460549	13473
6	Trail making_2 (total errors)	20248	0.002	-0.025	0.03	0.004	0.16	0.873625	-0.008	-0.032	0.017	-0.015	-0.61	0.539606	5228
7	Pairs_matching_1 (total errors)	399-01	0.021	0.012	0.031	0.043	4.3	1.73518e-05	0.011	0.002	0.019	0.022	2.48	0.013121	43010
8	Pairs_matching_2 (total errors)	399-02	0.022	0.012	0.031	0.043	4.43	9.64796e-06	0.006	-0.003	0.014	0.011	1.28	0.202087	43010
9	Pairs_matching_1 (time)	400-01	0.035	0.026	0.045	0.071	7.37	1.78405e-13	0.02	0.011	0.029	0.04	4.5	6.93617e-06	42017
10	Pairs_matching_2 (time)	400-02	0.013	0.004	0.022	0.027	2.85	0.00431198	0.002	-0.007	0.011	0.004	0.41	0.68395	41957
11	Symbol digit substitution	20159	-0.021	-0.034	-0.008	-0.042	-3.2	0.00136288	-0.028	-0.043	-0.012	-0.055	-3.4	0.000667048	15383
12	Length of mobile phone use	1110	-0.008	-0.015	0	-0.015	-1.9	0.0572085	-0.017	-0.026	-0.008	-0.034	-3.9	9.50487e-05	44969
13	Weekly usage of mobile phone in last 3 months	1120	0.008	-0.002	0.017	0.015	1.62	0.10577	0.004	-0.006	0.013	0.007	0.75	0.451975	37941
14	Hands free device speakerphone use with mobile phone in last 3 month	1130	-0.001	-0.01	0.009	-0.002	-0.17	0.864498	-0.013	-0.023	-0.004	-0.027	-2.83	0.00462803	38080
15	Difference in mobile phone use compared to two years previously	1140	0.011	-0.01	0.033	0.006	1.03	0.302773	0.018	0.008	0.027	0.035	3.78	0.000155464	37602
16	Usual side of head for mobile phone use	1150	0.037	0.006	0.069	0.021	2.3	0.0212843	0.006	-0.003	0.016	0.013	1.28	0.20056	33611
17	Sleep duration	1160	0.103	0.08	0.126	0.057	8.67	4.34182e-18	0.023	0.014	0.031	0.045	5.34	9.32805e-08	45359
18	Easy to get up in the morning	1170	-0.037	-0.044	-0.029	-0.074	-9.39	6.50997e-21	-0.057	-0.066	-0.048	-0.114	-12.97	2.12048e-38	45477
19	Morning or evening person	1180	0.008	0.001	0.014	0.015	2.19	0.0284883	0.015	0.006	0.024	0.031	3.36	0.000781496	38536
20	Nap during the day	1190	0.014	0.007	0.022	0.029	3.68	0.000237557	0.042	0.034	0.051	0.084	9.77	1.52541e-22	45509
21	Insomnia	1200	0.021	0.013	0.029	0.042	4.99	5.93158e-07	0.043	0.034	0.051	0.086	9.99	1.70289e-23	45473
22	Snoring	1210	0.012	-0.013	0.038	0.007	0.93	0.352315	0.018	0.009	0.027	0.036	3.86	0.000113454	40696
23	Daytime dozing sleeping	1220	0.029	0.021	0.038	0.059	6.72	1.82241e-11	0.042	0.033	0.05	0.083	9.73	2.33236e-22	45411
24	Ever smoked	20160	0.003	-0.029	0.035	0.002	0.18	0.854735	0.004	-0.004	0.013	0.009	1.05	0.292952	45318
25	Smoking status	20116	0.002	-0.002	0.007	0.005	1.02	0.308492	0.02	0.011	0.028	0.039	4.59	4.37861e-06	45312
26	Current tobacco smoking	1239	0.006	-0.002	0.014	0.012	1.4	0.162987	0.027	0.019	0.035	0.054	6.37	1.85182e-10	45503
27	Past tobacco smoking	1249	-0.001	-0.004	0.003	-0.001	-0.27	0.787157	0.001	-0.007	0.01	0.003	0.3	0.761555	43346
28	Age first had sexual intercourse	2139	0.006	0.001	0.01	0.011	2.31	0.0206318	0.032	0.023	0.041	0.064	6.78	1.229e-11	39076
29	Lifetime number of sexual partners	2149	-0.002	-0.007	0.003	-0.004	-0.77	0.440894	-0.001	-0.011	0.009	-0.002	-0.19	0.849232	35627
30	Ever had same-sex intercourse	2159	0.021	-0.07	0.112	0.012	0.45	0.650167	0.022	0.013	0.031	0.044	4.87	1.09931e-06	40129
31	Plays computer games	2237	0.012	0.004	0.02	0.024	2.91	0.00359771	0.015	0.007	0.023	0.03	3.53	0.000415338	45474
32	Light smokers at least 100 smokes in lifetime	2644	-0.028	-0.098	0.041	-0.016	-0.8	0.426494	-0.029	-0.048	-0.01	-0.058	-3	0.00267705	9288
33	Age started smoking in former smokers	2867	-0.004	-0.017	0.01	-0.007	-0.55	0.585658	-0.002	-0.021	0.018	-0.003	-0.17	0.862637	8680
34	Type of tobacco previously smoked	2877	0.003	-0.11	0.117	0.002	0.06	0.952195	0.001	-0.019	0.02	0.001	0.06	0.95172	8708
35	Number of cigarettes previously smoked daily	2887	0.016	0.003	0.028	0.032	2.51	0.0120871	0.05	0.03	0.071	0.101	4.87	1.11917e-06	8159
36	Age stopped smoking	2897	0.006	-0.003	0.014	0.011	1.33	0.182414	0.019	0	0.039	0.039	1.92	0.0551849	8683
37	Ever stopped smoking for 6 months	2907	0.023	-0.038	0.085	0.013	0.75	0.455703	-0.014	-0.034	0.005	-0.029	-1.46	0.143513	8454
38	Number of unsuccessful stop smoking attempts	2926	0.007	-0.012	0.025	0.013	0.71	0.479355	0.002	-0.018	0.022	0.004	0.2	0.839215	7595
39	Smoking smokers in household	1259	0.005	-0.004	0.014	0.009	1.02	0.309228	0.007	-0.002	0.015	0.014	1.6	0.109203	43490
40	Exposure to tobacco smoke at home	1269	0.01	0.001	0.019	0.02	2.09	0.0369541	0.008	-0.001	0.016	0.016	1.79	0.0737084	42612
41	Exposure to tobacco smoke outside home	1279	0.023	0.013	0.034	0.047	4.54	5.62119e-06	0.015	0.006	0.024	0.03	3.22	0.00130097	38948
42	Cooked vegetable intake	1289	0.001	-0.008	0.01	0.003	0.31	0.759767	-0.006	-0.014	0.003	-0.011	-1.29	0.198608	43716
43	Salad raw vegetable intake	1299	-0.01	-0.019	0	-0.019	-2.05	0.040084	-0.025	-0.033	-0.016	-0.049	-5.52	3.32089e-08	41021
44	Fresh fruit intake	1309	-0.002	-0.011	0.007	-0.004	-0.45	0.654574	-0.023	-0.031	-0.014	-0.045	-5.15	2.57505e-07	42781
45	Dried fruit intake	1319	-0.007	-0.017	0.003	-0.014	-1.39	0.163848	-0.024	-0.033	-0.015	-0.049	-5.19	2.16804e-07	37711
46	Oily fish intake	1329	-0.016	-0.024	-0.008	-0.032	-4.09	4.31605e-05	-0.029	-0.038	-0.021	-0.059	-6.86	7.21547e-12	45396
47	Non oily fish intake	1339	-0.017	-0.025	-0.008	-0.033	-3.87	0.000108534	-0.02	-0.028	-0.011	-0.039	-4.65	3.2573e-06	45377
48	Processed meat intake	1349	0.006	-0.001	0.014	0.013	1.61	0.106831	0.006	-0.003	0.015	0.012	1.32	0.18721	45466
49	Poultry intake	1359	-0.003	-0.01	0.005	-0.005	-0.68	0.497873	-0.016	-0.024	-0.007	-0.031	-3.64	0.000271714	45476
50	Beef intake	1369	-0.001	-0.009	0.006	-0.003	-0.32	0.750348	-0.006	-0.014	0.003	-0.011	-1.33	0.182543	45408
51	Lamb mutton intake	1379	-0.015	-0.022	-0.007	-0.03	-3.74	0.000186408	-0.008	-0.016	0.001	-0.016	-1.83	0.0679747	45334
52	Pork intake	1389	-0.005	-0.013	0.003	-0.011	-1.33	0.184854	-0.005	-0.014	0.003	-0.011	-1.26	0.208968	45356
53	Cheese intake	1408	-0.003	-0.011	0.005	-0.007	-0.81	0.415907	-0.006	-0.015	0.002	-0.012	-1.42	0.155587	44019
54	Bread intake	1438	0.005	-0.003	0.013	0.009	1.15	0.250589	0.019	0.01	0.028	0.038	4.28	1.88782e-05	43926
55	Cereal intake	1458	-0.008	-0.016	0	-0.016	-1.89	0.0585968	-0.014	-0.023	-0.005	-0.028	-3.19	0.00142572	41789
56	Salt added to food	1478	0	-0.008	0.007	0	-0.06	0.950781	0.021	0.013	0.03	0.043	5.03	4.94966e-07	45515
57	Tea intake	1488	-0.008	-0.016	-0.001	-0.017	-2.21	0.0269092	0.011	0.003	0.02	0.023	2.63	0.00854303	42916
58	Hot drink temperature	1518	0.005	-0.002	0.012	0.01	1.38	0.166085	0.002	-0.007	0.01	0.003	0.4	0.690291	44955
59	Water intake	1528	0.019	0.011	0.028	0.039	4.29	1.7726e-05	0.005	-0.004	0.015	0.01	1.06	0.288484	35358
60	Major dietary changes in the last 5 years	1538	0.079	0.058	0.1	0.044	7.41	1.2618e-13	0.026	0.018	0.034	0.052	6.02	1.74109e-09	45448
61	Variation in diet	1548	-0.003	-0.012	0.006	-0.006	-0.69	0.487397	0.009	0	0.017	0.018	2.07	0.0387337	45425
62	Time spend outdoors in summer	1050	-0.011	-0.019	-0.002	-0.021	-2.44	0.0147507	-0.01	-0.02	-0.001	-0.021	-2.23	0.0255541	40157
63	Time spent outdoors in winter	1060	-0.009	-0.02	0.001	-0.019	-1.85	0.0649142	-0.001	-0.011	0.009	-0.002	-0.19	0.847949	31577
64	Time spent watching television	1070	0.024	0.017	0.032	0.049	6.41	1.47753e-10	0.035	0.026	0.044	0.071	7.57	3.76394e-14	41235
65	Time spent using computer	1080	0.039	0.028	0.05	0.078	7.11	1.22833e-12	0.019	0.009	0.03	0.038	3.66	0.000254899	30328
66	Time spent driving	1090	-0.006	-0.017	0.006	-0.012	-0.99	0.324215	-0.016	-0.029	-0.003	-0.032	-2.42	0.0153546	20631
67	Skin colour	1717	-0.021	-0.033	-0.009	-0.042	-3.48	0.00051031	-0.019	-0.038	0	-0.038	-1.95	0.0511753	11124
68	Ease of skin tanning	1727	-0.002	-0.015	0.012	-0.003	-0.22	0.828329	0.021	0.004	0.037	0.041	2.38	0.0175134	10944
69	Childhood sunburn occasions	1737	-0.013	-0.031	0.006	-0.026	-1.37	0.171802	0.033	0.012	0.054	0.066	3.15	0.0016351	7336
70	Facial ageing	1757	0.009	0	0.017	0.017	1.97	0.0485457	0	-0.009	0.009	0	-0.04	0.972002	39169
71	Use of sun protection	2267	-0.017	-0.025	-0.009	-0.034	-4.28	1.87906e-05	-0.015	-0.024	-0.006	-0.03	-3.39	0.000700064	45239
72	Frequency of solarium sunlamp use	2277	0.004	-0.005	0.013	0.008	0.86	0.388482	0.012	0.003	0.02	0.023	2.64	0.00841531	41569
73	Vitamin and mineral supplements	6155	0.007	-0.002	0.016	0.015	1.59	0.112282	0.005	-0.003	0.013	0.01	1.17	0.241203	45353
74	Mineral and other dietary supplements	6179	0.018	-0.004	0.041	0.01	1.61	0.107528	0	-0.008	0.009	0	0.01	0.988663	45430
75	Alcohol drinker status	20117	-0.03	-0.036	-0.024	-0.06	-9.25	2.38138e-20	-0.029	-0.037	-0.02	-0.058	-6.74	1.56419e-11	45497
76	Alcohol intake frequency	1558	0.014	0.008	0.02	0.028	4.52	6.06865e-06	0.045	0.036	0.053	0.089	10.2	2.19665e-24	45501
77	Average weekly red wine intake	1568	-0.011	-0.02	-0.003	-0.023	-2.55	0.0107516	-0.014	-0.025	-0.004	-0.029	-2.69	0.00724436	30582
78	Average weekly champagne plus white wine intake	1578	0.003	-0.006	0.012	0.006	0.62	0.532769	-0.001	-0.011	0.01	-0.002	-0.15	0.878842	30560
79	Average weekly beer plus cider intake	1588	-0.003	-0.01	0.004	-0.007	-0.93	0.350913	0.013	0.001	0.024	0.025	2.13	0.0332695	30653
80	Average weekly spirits intake	1598	0.016	0.007	0.025	0.032	3.35	0.000818243	0.028	0.018	0.039	0.057	5.33	9.7272e-08	30559
81	Average weekly fortified wine intake	1608	0	-0.01	0.01	0	0.02	0.984238	0.004	-0.007	0.014	0.007	0.7	0.48654	30634
82	Alcohol usually taken with meals	1618	-0.07	-0.128	-0.011	-0.038	-2.34	0.0194299	-0.036	-0.05	-0.022	-0.072	-5.04	4.67115e-07	18229
83	Alcohol intake versus 10 years previously	1628	0.003	-0.006	0.013	0.007	0.75	0.451262	0.014	0.005	0.023	0.028	3.13	0.00175405	41846
84	Average weekly intake of other alcoholic drinks	5364	0.007	-0.011	0.025	0.014	0.76	0.447648	0.004	-0.014	0.022	0.008	0.44	0.661591	10492
85	Overall health rating	2178	0.057	0.049	0.065	0.114	14.1	4.4934e-45	0.111	0.102	0.119	0.223	24.53	4.71338e-132	45404
86	Long standing illness, disability or infirmity	2188	0.208	0.184	0.233	0.115	16.65	4.82296e-62	0.086	0.078	0.095	0.173	19.66	1.02189e-85	44115
87	Falls in the last year	2296	0.064	0.055	0.073	0.128	13.55	9.67312e-42	0.043	0.034	0.051	0.086	10.05	1.01362e-23	45459
88	Leg pain on walking	4728	0.143	0.102	0.184	0.079	6.78	1.24797e-11	0.073	0.059	0.087	0.146	9.9	4.97833e-23	15390
89	Ever pain last month	6159	0.127	0.106	0.147	0.07	12.01	3.64883e-33	0.049	0.041	0.058	0.099	11.63	3.37214e-31	45454
90	Ever vascular heart problem diagnosed	6150	0.05	-0.009	0.109	0.028	1.67	0.0954229	0.048	0.031	0.065	0.096	5.42	6.01939e-08	11249
91	Age high blood pressure diagnosed	2966	-0.01	-0.025	0.006	-0.019	-1.22	0.224238	-0.038	-0.064	-0.012	-0.076	-2.82	0.00482186	6526
92	Blood clot problem diagnosed	6152	0.056	0.027	0.085	0.031	3.85	0.000119894	0.036	0.027	0.044	0.071	8.4	4.49848e-17	45467
93	Age hay fever, rhinitis or eczema diagnosed	3761	0.008	-0.004	0.021	0.017	1.29	0.196495	-0.012	-0.033	0.009	-0.024	-1.12	0.26405	7279
94	Diabetes diagnosed by doctor	2443	0.163	0.115	0.212	0.09	6.58	4.74097e-11	0.038	0.029	0.046	0.075	8.79	1.57605e-18	45373
95	Cancer diagnosed by doctor	2453	-0.007	-0.045	0.031	-0.004	-0.37	0.714375	0.006	-0.003	0.014	0.011	1.3	0.193624	45343
96	Fractured broken bones in last 5 years	2463	0.054	0.022	0.087	0.03	3.26	0.00112355	0.011	0.003	0.019	0.022	2.61	0.00918445	45142
97	Other serious medical condition diagnosed by doctor	2473	0.158	0.131	0.184	0.087	11.49	1.72033e-30	0.055	0.046	0.063	0.11	12.71	6.42538e-37	44519
98	Medication for pain relief, constipation or heartburn	6154	0.106	0.084	0.128	0.059	9.56	1.19899e-21	0.057	0.049	0.065	0.114	13.32	2.05377e-40	44932
99	Diastolic blood pressure (automated reading)	4079	-0.016	-0.025	-0.006	-0.031	-3.34	0.000832962	-0.024	-0.035	-0.014	-0.049	-4.56	5.01755e-06	32909
100	Systolic blood pressure (automated reading)	4080	-0.005	-0.013	0.004	-0.009	-1.04	0.299777	-0.016	-0.027	-0.005	-0.032	-2.96	0.0031157	32905
101	Pulse rate (automated reading)	102	0.02	0.011	0.029	0.04	4.3	1.74205e-05	0.025	0.015	0.034	0.049	4.81	1.49025e-06	32909
102	Pulse rate	4194	0.029	0.014	0.044	0.057	3.81	0.00013797	0.026	0.01	0.041	0.051	3.24	0.00120094	13510
103	Pulse wave Arterial Stiffness Index	21021	-0.001	-0.018	0.017	-0.001	-0.07	0.945674	0.017	0.001	0.033	0.035	2.12	0.0338122	13498
104	Pulse wave Reflection Index	4195	-0.018	-0.036	-0.001	-0.037	-2.06	0.0391985	-0.014	-0.029	0.001	-0.028	-1.78	0.0748522	13496
105	Pulse wave peak to peak time	4196	-0.008	-0.026	0.009	-0.016	-0.91	0.363855	-0.017	-0.033	-0.001	-0.034	-2.13	0.0333654	13495
106	Body fat percentage	23099	0.008	0.005	0.01	0.015	5.7	1.2142e-08	0.097	0.075	0.119	0.195	8.81	1.31781e-18	44092
107	Whole body fat mass	23100	0.001	-0.001	0.003	0.002	1.05	0.292632	0.058	0.037	0.08	0.117	5.3	1.18134e-07	44037
108	Whole body fat free mass	23101	-0.007	-0.008	-0.005	-0.013	-7.85	4.10405e-15	-0.186	-0.207	-0.166	-0.379	-17.74	3.62517e-70	44128
109	Whole body water mass	23102	-0.007	-0.009	-0.006	-0.015	-8.55	1.31111e-17	-0.183	-0.203	-0.162	-0.372	-17.52	1.72482e-68	44130
110	Impedance of whole body	23106	0.015	0.011	0.018	0.029	7.56	4.10712e-14	0.099	0.084	0.114	0.199	13.2	1.03503e-39	44126
111	Impedance of leg (right)	23107	0.009	0.004	0.013	0.017	3.45	0.000562199	0.047	0.035	0.059	0.093	7.74	1.01702e-14	44129
112	Impedance of leg (left)	23108	0.008	0.003	0.013	0.016	3.17	0.00155173	0.045	0.033	0.056	0.089	7.46	8.76345e-14	44127
113	Impedance of arm (right)	23109	0.021	0.017	0.025	0.042	9.7	3.11967e-22	0.11	0.095	0.125	0.221	14.46	2.69671e-47	44125
114	Impedance of arm (left)	23110	0.017	0.013	0.021	0.034	8.38	5.37037e-17	0.111	0.096	0.126	0.222	14.45	3.02516e-47	44126
115	Leg fat percentage (right)	23111	0.003	0.001	0.006	0.007	3.29	0.00101696	0.109	0.078	0.141	0.22	6.74	1.62373e-11	44127
116	Leg fat mass (right)	23112	0.001	-0.001	0.003	0.002	0.82	0.41451	0.079	0.053	0.105	0.158	5.86	4.66186e-09	44126
117	Leg fat free mass (right)	23113	-0.005	-0.007	-0.003	-0.01	-4.35	1.39332e-05	-0.143	-0.163	-0.123	-0.289	-13.76	5.42036e-43	44123
118	Leg predicted mass (right)	23114	-0.005	-0.007	-0.003	-0.01	-4.51	6.50389e-06	-0.145	-0.166	-0.124	-0.293	-13.72	9.63496e-43	44123
119	Leg fat percentage (left)	23115	0.003	0.001	0.005	0.006	3.07	0.00214647	0.114	0.079	0.149	0.23	6.41	1.45143e-10	44122
120	Leg fat mass (left)	23116	0	-0.002	0.002	0.001	0.38	0.701265	0.075	0.048	0.102	0.151	5.43	5.75225e-08	44122
121	Leg fat free mass (left)	23117	-0.004	-0.006	-0.002	-0.008	-4.12	3.76669e-05	-0.143	-0.164	-0.123	-0.29	-13.41	6.60593e-41	44117
122	Leg predicted mass (left)	23118	-0.004	-0.006	-0.002	-0.008	-4.23	2.33637e-05	-0.146	-0.167	-0.125	-0.295	-13.41	6.23955e-41	44117
123	Arm fat percentage (right)	23119	0.01	0.008	0.013	0.02	8.27	1.39279e-16	0.174	0.149	0.199	0.354	13.76	5.67541e-43	44115
124	Arm fat mass (right)	23120	0.004	0.002	0.007	0.008	3.26	0.00111219	0.097	0.077	0.118	0.196	9.27	1.95319e-20	44112
125	Arm fat free mass (right)	23121	-0.008	-0.01	-0.006	-0.017	-8.09	5.99154e-16	-0.2	-0.221	-0.179	-0.408	-18.6	6.3448e-77	44109
126	Arm predicted mass (right)	23122	-0.008	-0.01	-0.006	-0.017	-8.09	5.95837e-16	-0.204	-0.225	-0.183	-0.416	-18.79	1.81823e-78	44109
127	Arm fat percentage (left)	23123	0.009	0.007	0.011	0.018	7.58	3.54328e-14	0.179	0.154	0.205	0.365	13.79	3.65464e-43	44108
128	Arm fat mass (left)	23124	0.003	0.001	0.006	0.007	2.47	0.0136599	0.094	0.074	0.114	0.189	9.3	1.47576e-20	44104
129	Arm fat free mass (left)	23125	-0.011	-0.013	-0.008	-0.021	-9.72	2.7395e-22	-0.184	-0.204	-0.163	-0.374	-17.62	3.11126e-69	44104
130	Arm predicted mass (left)	23126	-0.017	-0.019	-0.014	-0.033	-12.79	2.14776e-37	-0.157	-0.176	-0.137	-0.317	-15.97	3.10165e-57	44102
131	Trunk fat percentage	23127	0.01	0.006	0.014	0.02	5.13	2.94164e-07	0.052	0.037	0.067	0.104	6.8	1.03637e-11	44090
132	Trunk fat mass	23128	0.002	-0.001	0.005	0.004	1.51	0.130159	0.029	0.012	0.046	0.058	3.32	0.000914773	44086
133	Trunk fat free mass	23129	-0.011	-0.013	-0.009	-0.021	-10.09	6.38701e-24	-0.171	-0.19	-0.153	-0.348	-17.92	1.47008e-71	44074
134	Trunk predicted mass	23130	-0.011	-0.013	-0.009	-0.022	-10.25	1.22268e-24	-0.173	-0.192	-0.154	-0.351	-17.9	2.08815e-71	44066
135	Frequency of family/friends visit	1031	0.027	0.019	0.036	0.055	6.42	1.37277e-10	0.016	0.008	0.025	0.033	3.79	0.000147955	45325
136	Neuroticism	1920, 1930, 1940, 1950,1960, 1970, 1980, 1990, 2000, 2010, 2020, 2030	0.014	0.007	0.021	0.029	3.93	8.53321e-05	0.086	0.076	0.096	0.173	16.91	6.9211e-64	33235
137	Loneliness	2020	0.132	0.103	0.161	0.073	8.98	2.71333e-19	0.063	0.055	0.072	0.126	14.61	2.9419e-48	44471
138	Depressive symptoms (current, PHQ4)	2050, 2060, 2070, 2080	0.055	0.046	0.064	0.11	11.97	5.90707e-33	0.077	0.068	0.086	0.155	16.78	5.7463e-63	41459
139	Broad depression	2090	0.122	0.094	0.15	0.067	8.51	1.81643e-17	0.057	0.048	0.065	0.114	13.11	3.23762e-39	45129
140	Able to confide	2110	-0.024	-0.033	-0.016	-0.049	-5.69	1.24483e-08	-0.037	-0.046	-0.029	-0.075	-8.6	7.93306e-18	43347
141	Happiness	4526	0.034	0.02	0.047	0.067	4.86	1.21472e-06	0.061	0.047	0.075	0.122	8.37	6.39204e-17	15479
142	Work/job satisfaction	4537	0.029	0.014	0.043	0.057	3.88	0.000105069	0.037	0.022	0.052	0.074	4.84	1.31706e-06	15492
143	Health satisfaction	4548	0.055	0.041	0.068	0.109	7.8	6.79737e-15	0.095	0.08	0.11	0.191	12.53	7.98414e-36	15512
144	Family relationship satisfaction	4559	0.038	0.024	0.052	0.076	5.29	1.26196e-07	0.046	0.032	0.06	0.092	6.31	2.81651e-10	15391
145	Friendships satisfaction	4570	0.038	0.024	0.052	0.076	5.3	1.17273e-07	0.034	0.019	0.048	0.067	4.57	4.84064e-06	15301
146	Financial situation satisfaction	4581	0.032	0.019	0.046	0.065	4.74	2.10627e-06	0.055	0.04	0.069	0.11	7.33	2.33367e-13	15522
147	Ever depressed for a whole week	4598	0.111	0.069	0.152	0.061	5.24	1.64687e-07	0.049	0.035	0.064	0.098	6.64	3.22242e-11	15083
148	Ever unenthusiastic/disinterested for a week	4631	0.122	0.08	0.164	0.067	5.64	1.72728e-08	0.057	0.042	0.072	0.114	7.57	3.94473e-14	14636
149	Ever manic/hyper for 2 days	4642	0.139	0.052	0.227	0.077	3.12	0.00183306	0.023	0.009	0.038	0.047	3.19	0.00141803	15124
150	Ever highly irritable/argumentative for 2 days	4653	0.111	0.06	0.162	0.061	4.24	2.21876e-05	0.025	0.01	0.039	0.049	3.33	0.000876228	15067
151	Stressful life event in last 2 years	6145	0.065	0.045	0.085	0.036	6.43	1.25466e-10	0.028	0.019	0.036	0.055	6.5	8.06793e-11	45329
152	Leisure or social activities	6160	-0.076	-0.1	-0.052	-0.042	-6.26	3.76708e-10	-0.013	-0.022	-0.005	-0.027	-3.15	0.00163955	45444

## Sheet: Frailty-GMV association
	Brain region	UK Biobank Field ID	Coeff	95% CI lower	95% CI upper	T-value	Cohen's d	FDR corrected P-value	Sample size
1	L.frontal_pole	25782	-0.01	-0.019	-0.001	-2.14	-0.02	0.0450414	40173
2	R.frontal_pole	25783	0	-0.009	0.009	0.03	0	0.973692	40168
3	L.insular_cortex	25784	-0.015	-0.025	-0.006	-3.2	-0.031	0.00301617	40164
4	R.insular_cortex	25785	-0.015	-0.025	-0.006	-3.15	-0.031	0.00345383	40162
5	L.sup_front_gyrus	25786	0	-0.009	0.01	0.07	0.001	0.951374	40192
6	R.sup_front_gyrus	25787	-0.001	-0.011	0.009	-0.15	-0.002	0.904138	40195
7	L.mid_front_gyrus	25788	0.01	0	0.019	1.92	0.019	0.0742094	40190
8	R.mid_front_gyrus	25789	0.006	-0.004	0.016	1.19	0.012	0.287112	40191
9	L.inf_front_gyrus_parstri	25790	0.009	-0.001	0.019	1.77	0.018	0.0989708	40206
10	R.inf_front_gyrus_parstri	25791	0.001	-0.009	0.011	0.15	0.001	0.904138	40202
11	L.inf_front_gyrus_parsop	25792	-0.005	-0.015	0.004	-1.1	-0.011	0.320193	40201
12	R.inf_front_gyrus_parsop	25793	-0.006	-0.016	0.003	-1.3	-0.013	0.239186	40201
13	L.precentral_gyrus	25794	-0.017	-0.026	-0.008	-3.65	-0.034	0.00071312	40188
14	R.precentral_gyrus	25795	-0.021	-0.03	-0.012	-4.45	-0.041	3.25127e-05	40183
15	L.temporal_pole	25796	-0.028	-0.038	-0.019	-5.81	-0.057	4.93544e-08	40185
16	R.temporal_pole	25797	-0.024	-0.033	-0.014	-4.86	-0.047	5.39271e-06	40185
17	L.sup_temp_gyrus_ant	25798	-0.004	-0.014	0.006	-0.75	-0.008	0.509071	40205
18	R.sup_temp_gyrus_ant	25799	-0.016	-0.025	-0.006	-3.09	-0.031	0.00404988	40201
19	L.sup_temp_gyrus_post	25800	-0.011	-0.021	-0.001	-2.19	-0.022	0.0413038	40196
20	R.sup_temp_gyrus_post	25801	-0.022	-0.032	-0.013	-4.59	-0.045	1.92716e-05	40195
21	L.mid_temp_gyrus_ant	25802	-0.019	-0.029	-0.009	-3.78	-0.038	0.000453628	40200
22	R.mid_temp_gyrus_ant	25803	-0.009	-0.019	0.001	-1.78	-0.018	0.0976718	40200
23	L.mid_temp_gyrus_post	25804	-0.016	-0.025	-0.006	-3.19	-0.031	0.00301617	40191
24	R.mid_temp_gyrus_post	25805	-0.022	-0.031	-0.012	-4.46	-0.043	3.19864e-05	40197
25	L.mid_temp_gyrus_tempocc	25806	-0.006	-0.016	0.004	-1.08	-0.011	0.327371	40202
26	R.mid_temp_gyrus_tempocc	25807	0.002	-0.008	0.012	0.41	0.004	0.730703	40202
27	L.inf_temp_gyrus_ant	25808	-0.017	-0.027	-0.007	-3.44	-0.035	0.00138165	40202
28	R.inf_temp_gyrus_ant	25809	-0.015	-0.024	-0.005	-2.87	-0.029	0.00763894	40202
29	L.inf_temp_gyrus_post	25810	-0.004	-0.014	0.006	-0.69	-0.007	0.543398	40200
30	R.inf_temp_gyrus_post	25811	-0.005	-0.015	0.005	-1.01	-0.01	0.363228	40200
31	L.inf_temp_gyrus_tempocc	25812	0	-0.01	0.011	0.09	0.001	0.942093	40204
32	R.inf_temp_gyrus_tempocc	25813	-0.018	-0.028	-0.008	-3.51	-0.036	0.0010942	40203
33	L.postcent_gyrus	25814	-0.025	-0.034	-0.016	-5.41	-0.049	4.2083e-07	40182
34	R.postcent_gyrus	25815	-0.024	-0.033	-0.015	-5.25	-0.048	9.00276e-07	40190
35	L.sup_parietal_lobule	25816	-0.012	-0.022	-0.003	-2.5	-0.025	0.0201161	40204
36	R.sup_parietal_lobule	25817	-0.02	-0.03	-0.011	-4.09	-0.041	0.000141159	40203
37	L.supramarg_gyrus_ant	25818	-0.014	-0.024	-0.004	-2.68	-0.027	0.0130943	40201
38	R.supramarg_gyrus_ant	25819	-0.012	-0.022	-0.002	-2.43	-0.024	0.0231186	40197
39	L.supramarg_gyrus_post	25820	-0.015	-0.025	-0.005	-2.9	-0.029	0.00712579	40198
40	R.supramarg_gyrus_post	25821	-0.012	-0.022	-0.002	-2.45	-0.024	0.0223126	40200
41	L.angular_gyrus	25822	-0.011	-0.021	-0.001	-2.24	-0.023	0.0370536	40191
42	R.angular_gyrus	25823	-0.021	-0.031	-0.011	-4.14	-0.042	0.000116482	40203
43	L.latocc_cortex_sup	25824	-0.013	-0.022	-0.003	-2.66	-0.025	0.0135397	40196
44	R.latocc_cortex_sup	25825	-0.012	-0.021	-0.002	-2.45	-0.024	0.0222895	40198
45	L.latocc_cortex_inf	25826	-0.006	-0.015	0.004	-1.12	-0.011	0.313896	40195
46	R.latocc_cortex_inf	25827	-0.011	-0.021	-0.001	-2.24	-0.023	0.0374354	40202
47	L.intracalc_cortex	25828	-0.003	-0.013	0.007	-0.61	-0.006	0.594238	40199
48	R.intracalc_cortex	25829	-0.004	-0.014	0.006	-0.77	-0.008	0.497686	40200
49	L.front_med_cortex	25830	-0.025	-0.035	-0.015	-5.1	-0.05	1.85795e-06	40193
50	R.front_med_cortex	25831	-0.018	-0.028	-0.009	-3.7	-0.036	0.000598014	40197
51	L.juxtapos_lobule_cortex	25832	-0.008	-0.018	0.002	-1.6	-0.016	0.138192	40201
52	R.juxtapos_lobule_cortex	25833	-0.01	-0.02	0	-1.96	-0.02	0.0683332	40197
53	L.subcallosal_cortex	25834	-0.015	-0.025	-0.005	-3.07	-0.03	0.00425849	40180
54	R.subcallosal_cortex	25835	-0.01	-0.02	0	-1.98	-0.02	0.0665599	40178
55	L.paracing_gyrus	25836	-0.013	-0.023	-0.004	-2.84	-0.027	0.00823579	40189
56	R.paracing_gyrus	25837	-0.014	-0.023	-0.005	-3.09	-0.029	0.00404988	40190
57	L.cing_gyrus_ant	25838	0.018	0.008	0.028	3.5	0.036	0.0011167	40177
58	R.cing_gyrus_ant	25839	0.012	0.002	0.022	2.4	0.025	0.0253013	40193
59	L.cing_gyrus_post	25840	-0.007	-0.017	0.003	-1.33	-0.013	0.229498	40167
60	R.cing_gyrus_post	25841	0.002	-0.008	0.012	0.34	0.003	0.764243	40151
61	L.precun_cortex	25842	-0.019	-0.028	-0.009	-3.85	-0.037	0.000349443	40192
62	R.precun_cortex	25843	-0.02	-0.03	-0.011	-4.3	-0.041	6.08802e-05	40185
63	L.cuneal_cortex	25844	-0.004	-0.014	0.006	-0.78	-0.008	0.497686	40199
64	R.cuneal_cortex	25845	0.001	-0.008	0.011	0.26	0.003	0.82849	40204
65	L.front_orb_cortex	25846	-0.015	-0.025	-0.006	-3.27	-0.031	0.00239975	40186
66	R.front_orb_cortex	25847	-0.01	-0.02	-0.001	-2.18	-0.021	0.0420781	40188
67	L.parahipp_gyrus_ant	25848	-0.031	-0.041	-0.022	-6.29	-0.063	3.25569e-09	40197
68	R.parahipp_gyrus_ant	25849	-0.034	-0.044	-0.024	-6.8	-0.068	1.49068e-10	40187
69	L.parahipp_gyrus_post	25850	-0.019	-0.028	-0.01	-4	-0.038	0.000198541	40186
70	R.parahipp_gyrus_post	25851	-0.015	-0.024	-0.005	-3.06	-0.029	0.00428074	40193
71	L.lingual_gyrus	25852	-0.02	-0.03	-0.01	-3.99	-0.04	0.000199984	40187
72	R.lingual_gyrus	25853	-0.02	-0.03	-0.01	-4.02	-0.04	0.000185739	40182
73	L.temp_fusif_cortex_ant	25854	-0.038	-0.048	-0.029	-7.8	-0.077	1.29477e-13	40199
74	R.temp_fusif_cortex_ant	25855	-0.037	-0.047	-0.027	-7.44	-0.074	1.72711e-12	40196
75	L.temp_fusif_cortex_post	25856	-0.013	-0.023	-0.004	-2.72	-0.027	0.0116708	40192
76	R.temp_fusif_cortex_post	25857	-0.014	-0.023	-0.004	-2.78	-0.027	0.0100238	40184
77	L.temp_occ_fusif_cortex	25858	-0.016	-0.026	-0.006	-3.09	-0.031	0.00406872	40199
78	R.temp_occ_fusif_cortex	25859	-0.017	-0.027	-0.007	-3.34	-0.034	0.00190131	40194
79	L.occ_fusif_gyrus	25860	-0.019	-0.029	-0.009	-3.86	-0.038	0.000330134	40198
80	R.occ_fusif_gyrus	25861	-0.021	-0.031	-0.012	-4.39	-0.043	4.06526e-05	40199
81	L.front_operc_cortex	25862	-0.009	-0.019	0	-1.88	-0.018	0.0807073	40195
82	R.front_operc_cortex	25863	-0.013	-0.022	-0.003	-2.62	-0.026	0.0147441	40200
83	L.cent_operc_cortex	25864	-0.014	-0.023	-0.005	-2.94	-0.028	0.00626294	40195
84	R.cent_operc_cortex	25865	-0.023	-0.033	-0.014	-4.89	-0.046	5.08674e-06	40196
85	L.parietal_operc_cortex	25866	-0.009	-0.019	0	-1.86	-0.019	0.0830649	40199
86	R.parietal_operc_cortex	25867	-0.01	-0.02	0	-1.96	-0.02	0.0683332	40196
87	L.planum_polare	25868	-0.002	-0.011	0.007	-0.36	-0.003	0.758424	40194
88	R.planum_polare	25869	-0.012	-0.021	-0.003	-2.63	-0.024	0.014605	40191
89	L.heschl_gyrus	25870	-0.01	-0.02	-0.001	-2.17	-0.021	0.0425601	40200
90	R.heschl_gyrus	25871	-0.016	-0.025	-0.007	-3.4	-0.032	0.00156028	40196
91	L.planum_temporale	25872	-0.008	-0.018	0.002	-1.63	-0.016	0.13135	40195
92	R.planum_temporale	25873	-0.011	-0.021	-0.001	-2.19	-0.022	0.0413038	40197
93	L.supracalc_cortex	25874	0.006	-0.004	0.016	1.11	0.011	0.316534	40200
94	R.supracalc_cortex	25875	-0.004	-0.014	0.006	-0.77	-0.008	0.497686	40199
95	L.occ_pole	25876	-0.009	-0.018	0.001	-1.76	-0.017	0.100512	40199
96	R.occ_pole	25877	-0.013	-0.023	-0.003	-2.56	-0.026	0.0170078	40196
97	L.thalamus	25011	-0.035	-0.043	-0.026	-8.03	-0.07	6.75255e-14	40158
98	R.thalamus	25012	-0.034	-0.043	-0.026	-7.93	-0.069	7.53641e-14	40157
99	L.caudate	25013	-0.003	-0.013	0.007	-0.58	-0.006	0.610529	40167
100	R.caudate	25014	-0.002	-0.012	0.007	-0.48	-0.005	0.677998	40174
101	L.putamen	25015	-0.02	-0.029	-0.011	-4.29	-0.04	6.28817e-05	40166
102	R.putamen	25016	-0.017	-0.026	-0.007	-3.52	-0.033	0.00108249	40156
103	L.pallidum	25017	-0.025	-0.035	-0.015	-4.96	-0.05	3.58195e-06	40124
104	R.pallidum	25018	-0.027	-0.037	-0.018	-5.59	-0.055	1.58247e-07	40145
105	L.hippocampus	25019	-0.036	-0.045	-0.027	-7.85	-0.072	9.82364e-14	40183
106	R.hippocampus	25020	-0.03	-0.04	-0.021	-6.51	-0.061	9.06482e-10	40174
107	L.amygdala	25021	-0.026	-0.036	-0.016	-5.12	-0.053	1.74659e-06	40183
108	R.amygdala	25022	-0.022	-0.032	-0.011	-4.17	-0.043	0.000102597	40192
109	L.ventral_striatum	25023	-0.041	-0.05	-0.032	-8.68	-0.082	5.8777e-16	40203
110	R.ventral_striatum	25024	-0.037	-0.046	-0.028	-7.98	-0.074	7.2135e-14	40201
111	brain_stem	25025	-0.04	-0.05	-0.03	-7.89	-0.081	8.31256e-14	40158
112	L.cerebellum_I-IV	25893	-0.006	-0.015	0.004	-1.13	-0.011	0.313329	40194
113	R.cerebellum_I-IV	25894	-0.008	-0.018	0.001	-1.67	-0.016	0.122099	40190
114	L.cerebellum_V	25895	-0.016	-0.026	-0.007	-3.36	-0.033	0.0017898	40193
115	R.cerebellum_V	25896	-0.013	-0.023	-0.003	-2.66	-0.026	0.0134935	40192
116	L.cerebellum_VI	25897	-0.022	-0.031	-0.012	-4.6	-0.043	1.90484e-05	40199
117	V_cerebellum_VI	25898	-0.017	-0.026	-0.008	-3.61	-0.034	0.000804227	40199
118	R.cerebellum_VI	25899	-0.022	-0.031	-0.012	-4.58	-0.043	1.93935e-05	40195
119	L.cerebellum_crus_I	25900	-0.024	-0.034	-0.015	-5.21	-0.049	1.12257e-06	40199
120	V_cerebellum_crus_I	25901	0.003	-0.007	0.013	0.58	0.006	0.610529	40204
121	R.cerebellum_crus_I	25902	-0.027	-0.037	-0.018	-5.79	-0.055	5.14417e-08	40196
122	L.cerebellum_crus_II	25903	-0.026	-0.035	-0.016	-5.39	-0.051	4.52174e-07	40194
123	V_cerebellum_crus_II	25904	-0.017	-0.027	-0.007	-3.45	-0.034	0.00132306	40202
124	R.cerebellum_crus_II	25905	-0.023	-0.032	-0.014	-4.87	-0.046	5.39271e-06	40188
125	L.cerebellum_VIIb	25906	-0.029	-0.039	-0.02	-6.1	-0.059	9.75269e-09	40196
126	V_cerebellum_VIIb	25907	-0.013	-0.023	-0.004	-2.72	-0.026	0.0117066	40206
127	R.cerebellum_VIIb	25908	-0.029	-0.039	-0.02	-6.03	-0.058	1.44855e-08	40191
128	L.cerebellum_VIIIa	25909	-0.032	-0.041	-0.023	-6.78	-0.064	1.49068e-10	40199
129	V_cerebellum_VIIIa	25910	-0.012	-0.022	-0.003	-2.56	-0.024	0.0170078	40203
130	R.cerebellum_VIIIa	25911	-0.033	-0.042	-0.024	-7.03	-0.066	3.22554e-11	40200
131	L.cerebellum_VIIIb	25912	-0.03	-0.04	-0.021	-6.3	-0.061	3.13409e-09	40202
132	V_cerebellum_VIIIb	25913	-0.011	-0.021	-0.002	-2.32	-0.023	0.030966	40204
133	R.cerebellum_VIIIb	25914	-0.028	-0.037	-0.019	-5.95	-0.056	2.1787e-08	40205
134	L.cerebellum_IX	25915	-0.021	-0.031	-0.012	-4.45	-0.043	3.29645e-05	40206
135	V_cerebellum_IX	25916	-0.002	-0.012	0.008	-0.37	-0.004	0.753564	40204
136	R.cerebellum_IX	25917	-0.022	-0.031	-0.012	-4.52	-0.043	2.57236e-05	40206
137	L.cerebellum_X	25918	-0.018	-0.028	-0.009	-3.7	-0.036	0.000589614	40192
138	V_cerebellum_X	25919	-0.017	-0.026	-0.008	-3.62	-0.033	0.000764005	40204
139	R.cerebellum_X	25920	-0.012	-0.022	-0.002	-2.47	-0.024	0.0218835	40198
